# Supplementary material for: CD4 expression in effector T cells depends on DNA demethylation over a developmentally established stimulus-responsive element
Source: Nat Commun. 2022 Mar 18;13:1477. doi: 10.1038/s41467-022-28914-4 (PMC8933563; doi:10.1038/s41467-022-28914-4)
Supplement: Supplementary file 4 — Supplementary Data 1 [file 41467_2022_28914_MOESM4_ESM.xlsx]

## Sheet: Sheet1
SUPPLEMENTARY DATA1
POSITIVE NEGATIVE QUANDRANT			POSITIVE POSITIVE QUANDRANT
4930404N11Rik			1810010H24Rik
Aqp11			1810026B05Rik
Arsi			2010016I18Rik
B9d2			2310015A10Rik
Bysl			4930417O13Rik
Cldn4			4930502E09Rik
Cmtm7			9330175E14Rik
Csf2ra			A430093F15Rik
Cxcr4			Abcg1
Cxxc5			Ablim1
D5Ertd605e			Abtb2
Ddx39b			Acp5
Dhrs13			Actb
E2f2			Adamtsl4
Endou			Adnp
Fam169b			Aes
Fbxl12			Ager
Fkbp2			Ahdc1
Gfi1			AI413582
Gm11944			AI467606
Gm15706			AI847159
Gm16157			Akna
Gm3716			Als2cl
Gm525			Amigo2
Gmfg			Apol9b
H2afz			Arf3
H6pd			Arhgap30
Hes6			Arhgdib
Hmga1			Arhgef1
Hsp90ab1			Arhgef10
Klf3			Arrb2
Klhdc7b			Asb2
Lgals1			Atf7ip
Lig4			Atn1
Lpar2			Atp1b1
Ly6d			Atxn7l3
Lyrm7			B230217C12Rik
Mns1			B3galt4
Msh6			B4galnt1
Mxd3			Bach2
Myc			Bcl2
N4bp3			Bcl2l1
Nck2			Bcl3
Odf3b			Btg1
Park7			Ccdc88c
Patz1			Ccm2
Pgam2			Ccng2
Polr2i			Ccr4
Ppan			Ccr7
Ppp1r35			Ccr8
Ptrh1			Ccr9
Pxn			Cd101
Rag1			Cd2
Rapgef3			Cd247
Rcc2			Cd27
Rnf157			Cd274
Rnf26			Cd28
Rorc			Cd37
Rpl13a			Cd4
Rpl18			Cd5
Rras2			Cd52
Sema7a			Cd6
Slc16a5			Cd69
Slc25a1			Cd7
Slc35b2			Cd79a
Slc48a1			Cd82
Socs3			Cd8a
Thy1			Cd8b1
Tmed1			Cdc42se1
Tpi1			Cdk17
Trp53i11			Cdkn2d
U2af1			Cela1
Uck2			Cflar
Xrcc6			Clk1
Ydjc			Cmtm6
Zmynd10			Cnn2
			Commd8
			Coro1a
			Cotl1
			Csk
			Csrnp1
			Ctsw
			Cyba
			Cytip
			Ddit4
			Dgkz
			Dusp1
			Dusp10
			Dusp5
			Dusp6
			Dusp7
			Dzip1
			E030018B13Rik
			Ecm1
			Egr1
			Egr2
			Egr3
			Elk3
			Elk4
			Enc1
			Etnk1
			Ets1
			Etv3
			Extl3
			Fam102a
			Fam105a
			Fam46c
			Fam49b
			Flt3l
			Fmnl1
			Fmnl3
			Foxk1
			Foxo1
			Foxo4
			Foxp1
			Fxyd5
			Fyn
			G0s2
			Gadd45a
			Galnt10
			Galnt6
			Gimap3
			Gimap4
			Gimap6
			Gimap7
			Gimap8
			Gimap9
			Gm10804
			Gm10814
			Gm12250
			Gm13546
			Gm15441
			Gm15708
			Gm20605
			Gm5547
			Gpr146
			Gpr18
			Gpr183
			Gpr65
			Gpsm3
			Gramd1a
			Grap
			Grk6
			Gtf2ird1
			Hcst
			Hivep2
			Hvcn1
			Id2
			Ifi47
			Ifngr2
			Igtp
			Ikzf3
			Ikzf4
			Il21r
			Il27ra
			Il4ra
			Il6ra
			Il6st
			Irf4
			Irf9
			Irgm2
			Isg15
			Itgb2
			Itgb3
			Itk
			Itm2a
			Itm2b
			Itpkb
			Jak1
			Jund
			Kcnk7
			Kcnmb4
			Kcnn4
			Kdm6b
			Kif21b
			Klf13
			Klf2
			Krtcap3
			Laptm5
			Lasp1
			Lbh
			Lcp2
			Ldb1
			Ldlrap1
			Lef1
			Leprotl1
			Lfng
			Limd2
			Lmbr1l
			Lrig1
			Ly6g5b
			Lysmd1
			Map3k1
			Map4k2
			Map4k4
			Mapk11
			Mboat4
			Mdk
			Mettl7b
			Mgea5
			Midn
			Mllt6
			Mob3a
			Mtss1
			Myh9
			Mylip
			Nab2
			Nacad
			Naif1
			Neurl3
			Nfkbia
			Nfkbiz
			Npc2
			Nr4a1
			Nsg2
			Orai1
			Osm
			Otud1
			Parp11
			Pbx2
			Pecam1
			Pglyrp2
			Pip4k2a
			Pitpnm1
			Plekhg2
			Plk3
			Plxnd1
			Pnrc1
			Ppm1b
			Ppp1r16b
			Ppp1r3b
			Prex1
			Prkcq
			Psenen
			Ptgir
			Ptms
			Ptpn6
			Pvr
			Pygm
			Rap1b
			Rara
			Rasal3
			Rasgrp1
			Rasgrp4
			Rasl11b
			Rassf5
			Rbm38
			Rcan3
			Rgs10
			Rgs14
			Rgs3
			Rhof
			Rinl
			Rln3
			Rnf145
			Rnf167
			Rrad
			Rtp4
			S1pr1
			Samhd1
			Sap25
			Satb1
			Sbk1
			Scarb2
			Sec22c
			Sept9
			Sertad1
			Sfn
			Sh2d2a
			Shisa5
			Siah1a
			Sipa1
			Sit1
			Ski
			Skil
			Slamf1
			Slc50a1
			Slfn1
			Slfn2
			Smad7
			Spns1
			Spred2
			Spsb1
			St3gal2
			St6gal1
			St8sia1
			Stk10
			Stk17b
			Stk4
			Tap1
			Tgfb1
			Tgfbr2
			Tgfbr3
			Tmbim6
			Tmc8
			Tmem104
			Tmem189
			Tmie
			Tnfaip8l2
			Tnfrsf1a
			Tnfrsf25
			Tnfrsf4
			Tnk2
			Tob1
			Traf1
			Trib1
			Trib2
			Trim56
			Tubb4a
			Twf2
			Txnip
			Ubac2
			Ubash3a
			Ubxn11
			Ugcg
			Usp12
			Vamp1
			Vasp
			Vim
			Vps37b
			Wipf1
			Xylt2
			Ypel3
			Zap70
			Zbtb7b
			Zc3h12a
			Zc3hav1
			Zdhhc18
			Zfp281
			Zfp36
			Zfp36l1
			Zfp513
			Znrf1
