# Supplementary material for: CD4 expression in effector T cells depends on DNA demethylation over a developmentally established stimulus-responsive element
Source: Nat Commun. 2022 Mar 18;13:1477. doi: 10.1038/s41467-022-28914-4 (PMC8933563; doi:10.1038/s41467-022-28914-4)
Supplement: Supplementary file 5 — Supplementary Data 2 [file 41467_2022_28914_MOESM5_ESM.xlsx]

## Sheet: Sheet1
SUPPLEMENTARY DATA 2
NEGATIVE NEGATIVE QUADRANT			NEGATIVE POSITIVE QUADRANT			POSITIVE NEGATIVE QUADRANT			POSITIVE POSITIVE QUADRANT
2010109I03Rik			2310001H17Rik			Ddx39b			1810010H24Rik
8430423G03Rik			Aes			Gm15706			1810026B05Rik
A930003A15Rik			AI413582			Hsp90ab1			2010016I18Rik
Anxa2			AI837181			Lpar2			2310015A10Rik
Aqp11			Bcat2			Myc			4930417O13Rik
Arrdc5			Bcl2l1			Pgam2			9330175E14Rik
Arsi			Btg1			Ppan			A430093F15Rik
B230118H07Rik			Cd8a			Rpl13a			Ablim1
Bst1			Cd8b1			Slc35b2			Adnp
Ccdc153			Grb7			Tmed1			Ager
Cdca7			Ltb						AI847159
Cldn4			Naif1						Amigo2
Cxcr4			Phlda1						Apol9b
Dntt			Plxnd1						Arf3
E2f4			Slc6a19						Arhgap30
Endou			Xrra1						Arhgdib
Fam163b									Arhgef1
Fam43a									Arrb2
Fbxl12									Asb2
Fkbp2									Atf7ip
Fstl3									Atn1
Galk1									Atxn7l3
Gapdh									B230217C12Rik
Gfi1									B3galt4
Gm525									B4galnt1
Hes6									Bach2
Hmgb1									Bcl2
Insl5									Bcl3
Jag2									Ccdc88c
Ldlrad3									Ccm2
Lgals1									Ccng2
Lgals9									Ccr4
Mad1l1									Ccr7
Map3k6									Ccr8
Maz									Cd274
N4bp3									Cd28
P2rx1									Cd37
Pafah1b3									Cd5
Pgls									Cd6
Polr2i									Cd69
Ppt1									Cd7
Prodh									Cd79a
Prss57									Cdc42se1
Ptcra									Cdk17
Ptpn14									Cela1
Ptrh1									Cflar
Rab44									Clk1
Rag1									Cmtm6
Rag2									Cnn2
Rapgef3									Commd8
Rorc									Cotl1
Sema7a									Csk
Spc24									Ctsw
Spsb2									Cytip
Syt13									Ddit4
Tctex1d1									Dgkz
Tdrd5									Dusp1
Thy1									Dusp10
Tifab									Dusp5
Tmem121									Dusp6
Tmem151b									Dusp7
Tmprss4									E030018B13Rik
Trp53i11									Ecm1
Trpt1									Egr1
Tube1									Egr2
Xrcc6									Egr3
Zdhhc8									Elk3
									Elk4
									Enc1
									Etnk1
									Etv3
									Extl3
									Fam102a
									Fam46c
									Fam49b
									Fmnl3
									Foxk1
									Foxo1
									Foxp1
									Fyn
									G0s2
									Gadd45a
									Galnt10
									Galnt6
									Gimap3
									Gimap4
									Gimap6
									Gimap8
									Gimap9
									Gm10804
									Gm10814
									Gm12250
									Gm13546
									Gm15708
									Gpr146
									Gpr18
									Gpr183
									Gpr65
									Gramd1a
									Grap
									Hivep2
									Id2
									Ifngr2
									Ikzf4
									Il27ra
									Il6ra
									Il6st
									Irf9
									Irgm2
									Isg15
									Itgb2
									Itgb3
									Itk
									Itm2a
									Itm2b
									Itpkb
									Jak1
									Kcnmb4
									Kif21b
									Klf2
									Laptm5
									Lasp1
									Lbh
									Ldb1
									Lef1
									Leprotl1
									Lfng
									Limd2
									Lmbr1l
									Lysmd1
									Map3k1
									Map4k4
									Mapk11
									Mboat4
									Mdk
									Mettl7b
									Mgea5
									Midn
									Mllt6
									Myh9
									Mylip
									Nab2
									Nacad
									Neurl3
									Nfkbiz
									Npc2
									Nr4a1
									Osm
									Pbx2
									Pglyrp2
									Pip4k2a
									Plekhg2
									Plk3
									Pnrc1
									Ppm1b
									Prkcq
									Psenen
									Ptgir
									Rap1b
									Rasal3
									Rasgrp1
									Rassf5
									Rcan3
									Rgs3
									Rhof
									Rln3
									Rnf145
									Rnf167
									Rtp4
									S1pr1
									Samhd1
									Sap25
									Satb1
									Sept9
									Sfn
									Sh2d2a
									Shisa5
									Siah1a
									Ski
									Skil
									Slfn1
									Slfn2
									Smad7
									Spns1
									Spred2
									Spsb1
									St3gal2
									St6gal1
									Stk10
									Stk17b
									Stk4
									Tap1
									Tgfb1
									Tgfbr2
									Tgfbr3
									Tmbim6
									Tmc8
									Tnfaip8l2
									Tnfrsf25
									Tnfrsf4
									Tubb4a
									Twf2
									Ubac2
									Ugcg
									Usp12
									Vasp
									Vim
									Vps37b
									Wipf1
									Xylt2
									Zap70
									Zbtb7b
									Zc3hav1
									Zdhhc18
									Zfp281
									Zfp36l1
									Zfp513
