# Supplementary material for: CD4 expression in effector T cells depends on DNA demethylation over a developmentally established stimulus-responsive element
Source: Nat Commun. 2022 Mar 18;13:1477. doi: 10.1038/s41467-022-28914-4 (PMC8933563; doi:10.1038/s41467-022-28914-4)
Supplement: Supplementary file 6 — Supplementary Data 3 [file 41467_2022_28914_MOESM6_ESM.xlsx]

## Sheet: Sheet1
SUPPLEMENTARY DATA 3
RNA-Seq Gene List		5hmC Gene List	ATAC-Seq + H3K27 Gene List	Intersecting Gene List
0610010K14Rik		0610005C13Rik	0610005C13Rik	1810010H24Rik
1110006O24Rik		0610009L18Rik	0610009B22Rik	2010016I18Rik
1110008P14Rik		1110038F14Rik	0610009E02Rik	2310001H17Rik
1110020A21Rik		1190002F15Rik	0610009L18Rik	2310015A10Rik
1110046J04Rik		1190002H23Rik	0610010K14Rik	4930417O13Rik
1300014J16Rik		1500031L02Rik	0610012G03Rik	4930502E09Rik
1500004A13Rik		1600002D24Rik	0610030E20Rik	9330175E14Rik
1700001J03Rik		1700019L03Rik	0610037L13Rik	A430093F15Rik
1700016P03Rik		1700026D11Rik	0610038B21Rik	Abcg1
1700019C18Rik		1700030A11Rik	0610039H22Rik	Ablim1
1700023H06Rik		1700064M15Rik	0610039K10Rik	Abtb2
1700025G04Rik		1700067K01Rik	0610040B10Rik	Acp5
1700027J07Rik		1700097N02Rik	0610040F04Rik	Actb
1700028E10Rik		1700108F19Rik	1110002J07Rik	Adamtsl4
1700028N14Rik		1700125G22Rik	1110002L01Rik	Adnp
1700034H15Rik		1810010H24Rik	1110004F10Rik	Aes
1700034I23Rik		1810012P15Rik	1110006O24Rik	Ahdc1
1700040D17Rik		1810019D21Rik	1110008P14Rik	AI413582
1700047N06Rik		1810026B05Rik	1110012L19Rik	AI467606
1700056E22Rik		1810043H04Rik	1110015O18Rik	AI837181
1700056N10Rik		2010001M09Rik	1110020A21Rik	AI847159
1700058P15Rik		2010016I18Rik	1110032A03Rik	Akna
1700061G19Rik		2010109I03Rik	1110032F04Rik	Als2cl
1700126G02Rik		2210010C17Rik	1110036E04Rik	Amigo2
1810010H24Rik		2210020M01Rik	1110038B12Rik	Apol9b
1810026B05Rik		2210021J22Rik	1110038F14Rik	Arf3
1810041H14Rik		2310001H17Rik	1110059E24Rik	Arhgap30
2010008C14Rik		2310007L24Rik	1110059G10Rik	Arhgdib
2010016I18Rik		2310015A10Rik	1110065P20Rik	Arhgef1
2010300F17Rik		2310033P09Rik	1190002N15Rik	Arhgef10
2210406H18Rik		2310047M10Rik	1190007I07Rik	Arrb2
2310001H17Rik		2410016O06Rik	1190028D05Rik	Asb2
2310002F09Rik		2410075B13Rik	1300002E11Rik	Atf7ip
2310015A10Rik		2610019F03Rik	1500004A13Rik	Atn1
2310016D23Rik		2700046G09Rik	1500009L16Rik	Atp1b1
2310040G07Rik		2700081O15Rik	1500011B03Rik	Atxn7l3
2310043P16Rik		2810021J22Rik	1500015A07Rik	B230217C12Rik
2510009E07Rik		2810408A11Rik	1500015O10Rik	B3galt4
2600014E21Rik		2810432D09Rik	1500026H17Rik	B4galnt1
2610008E11Rik		2810454H06Rik	1600002D24Rik	Bach2
2610024D14Rik		3110056K07Rik	1600002K03Rik	Bcat2
2610027K06Rik		3110062M04Rik	1600012H06Rik	Bcl2
2610204G07Rik		3930402G23Rik	1600014C10Rik	Bcl2l1
2610206C17Rik		4732490B19Rik	1600020E01Rik	Bcl2l11
2700016F22Rik		4930404N11Rik	1600023N17Rik	Bcl3
2700029L08Rik		4930405J17Rik	1700001D01Rik	Btg1
2810001G20Rik		4930417O13Rik	1700001G11Rik	Ccdc88c
2810029C07Rik		4930426L09Rik	1700001G17Rik	Ccm2
2900060N12Rik		4930428O21Rik	1700003C15Rik	Ccng2
2900076A07Rik		4930449E01Rik	1700003D09Rik	Ccr4
3110035E14Rik		4930453N24Rik	1700003G18Rik	Ccr7
3110043O21Rik		4930465M20Rik	1700003I22Rik	Ccr8
3110067C02Rik		4930478L05Rik	1700007L15Rik	Ccr9
3110083C13Rik		4930502E09Rik	1700008J07Rik	Cd101
3200001D21Rik		4930568K20Rik	1700008K24Rik	Cd2
3222401L13Rik		4930572J05Rik	1700008O03Rik	Cd247
3632454L22Rik		4930578M01Rik	1700009N14Rik	Cd27
4632418H02Rik		4930583K01Rik	1700010I14Rik	Cd274
4632427E13Rik		4931403G20Rik	1700010J16Rik	Cd28
4633401B06Rik		4931406H21Rik	1700010K23Rik	Cd37
4732487G21Rik		4932438H23Rik	1700011B04Rik	Cd4
4732491K20Rik		4933411E08Rik	1700012C14Rik	Cd5
4732496C06Rik		4933422H20Rik	1700012D14Rik	Cd52
4831440E17Rik		4933427E11Rik	1700012I11Rik	Cd6
4833421G17Rik		4933433G15Rik	1700016C15Rik	Cd69
4833422C13Rik		5031434O11Rik	1700016G22Rik	Cd79a
4921507P07Rik		5430425J12Rik	1700016K19Rik	Cd82
4921511I17Rik		5730422E09Rik	1700016L21Rik	Cd8a
4921531C22Rik		5830416P10Rik	1700017B05Rik	Cd8b1
4921534A09Rik		5830428M24Rik	1700017D01Rik	Cdc42se1
4930402H24Rik		6230427J02Rik	1700017G19Rik	Cdk17
4930405O22Rik		6330512M04Rik	1700017J07Rik	Cela1
4930417O13Rik		6430527G18Rik	1700017L05Rik	Cflar
4930429F24Rik		6430562O15Rik	1700017N19Rik	Clk1
4930431P03Rik		6430598A04Rik	1700018L02Rik	Cmtm6
4930431P19Rik		6530439I21	1700019A02Rik	Cnn2
4930432E11Rik		8430423G03Rik	1700019M22Rik	Commd8
4930439A04Rik		9130221H12Rik	1700020D14Rik	Coro1a
4930444A19Rik		9230115E21Rik	1700020I14Rik	Cotl1
4930469K13Rik		9330175E14Rik	1700020L24Rik	Csk
4930474N09Rik		9430014N10Rik	1700020N01Rik	Csrnp1
4930481A15Rik		A130010J15Rik	1700021F05Rik	Ctsw
4930502E09Rik		A430035B10Rik	1700021F07Rik	Cyba
4930505N22Rik		A430088P11Rik	1700022A22Rik	Cytip
4930506C21Rik		A430093F15Rik	1700022H01Rik	Ddit4
4930509H03Rik		A430107P09Rik	1700023C21Rik	Dgkz
4930512H18Rik		A530088E08Rik	1700023D09Rik	Dusp1
4930513N20Rik		A630019I02Rik	1700025G04Rik	Dusp10
4930517G19Rik		A630055G03Rik	1700026D11Rik	Dusp5
4930518I15Rik		A930003A15Rik	1700027F06Rik	Dusp6
4930523C07Rik		A930015D03Rik	1700027F09Rik	Dusp7
4930550C14Rik		Abcb9	1700027J07Rik	Dzip1
4930552P12Rik		Abcg1	1700028E10Rik	E030018B13Rik
4930562C15Rik		Abhd8	1700028I16Rik	Ecm1
4930562F07Rik		Abi3	1700029I15Rik	Egr1
4930579G18Rik		Ablim1	1700029J07Rik	Egr2
4930579K19Rik		Abtb2	1700029N11Rik	Egr3
4930589O11Rik		Acp5	1700030F04Rik	Elk3
4930590J08Rik		Actb	1700030J22Rik	Elk4
4930594M22Rik		Adamtsl4	1700030K09Rik	Enc1
4930595D18Rik		Adat1	1700030N03Rik	Etnk1
4930596I21Rik		Adat3	1700031L13Rik	Ets1
4931403E22Rik		Adcy6	1700031P21Rik	Etv3
4931406G06Rik		Adipoq	1700034K08Rik	Extl3
4931406P16Rik		Adnp	1700034P13Rik	Fam102a
4931408C20Rik		Ado	1700036G14Rik	Fam49b
4932438A13Rik		Adrb2	1700037C18Rik	Flt3l
4932442E05Rik		Adrbk1	1700037H04Rik	Fmnl1
4932443L11Rik		Aes	1700039M10Rik	Fmnl3
4933406C10Rik		Afmid	1700040D17Rik	Foxk1
4933406I18Rik		Ager	1700042O10Rik	Foxo1
4933407L21Rik		Agtrap	1700044K03Rik	Foxo4
4933409D19Rik		Ahdc1	1700047M11Rik	Foxp1
4933412E12Rik		AI413582	1700049E22Rik	Fxyd5
4933417C20Rik		AI467606	1700052K11Rik	Fyn
4933424L21Rik		AI837181	1700056E22Rik	G0s2
4933426K07Rik		AI847159	1700060C16Rik	Gadd45a
4933431C10Rik		Aif1	1700061F12Rik	Galnt10
4933434M16Rik		Aip	1700063D05Rik	Galnt6
4933439K11Rik		Akna	1700063O14Rik	Gimap3
5430405H02Rik		Aldoa	1700064J06Rik	Gimap4
5430431A17Rik		Alg14	1700064M15Rik	Gimap6
5430434F05Rik		Alox5ap	1700065D16Rik	Gimap7
5730405O15Rik		Als2cl	1700066M21Rik	Gimap8
5830444B04Rik		Amigo2	1700067P10Rik	Gimap9
5830444F18Rik		Amz2	1700072O05Rik	Gm10804
6030400A10Rik		Ankrd11	1700073E17Rik	Gm12250
6030460B20Rik		Ankrd13a	1700084E18Rik	Gm13546
6330403K07Rik		Anp32a	1700091H14Rik	Gm15441
6330537M06Rik		Anxa2	1700092K14Rik	Gm15708
6720427I07Rik		Apol9b	1700095A21Rik	Gm20605
6720464F23Rik		Aqp11	1700096K18Rik	Gm5547
6720475M21Rik		Arc	1700097N02Rik	Gpr146
8430422M14Rik		Arf3	1700101O22Rik	Gpr18
8430432A02Rik		Arf5	1700102H20Rik	Gpr183
8430436N08Rik		Arhgap30	1700104L18Rik	Gpr65
9130230N09Rik		Arhgap9	1700105P06Rik	Gpsm3
9230112E08Rik		Arhgdib	1700108F19Rik	Gramd1a
9330104G04Rik		Arhgef1	1700108J01Rik	Gramd3
9330154K18Rik		Arhgef10	1700109I08Rik	Grap
9330160F10Rik		Arhgef2	1700109K24Rik	Grb7
9330162G02Rik		Arid1a	1700112H15Rik	Grk6
9330175E14Rik		Arl5c	1700112J16Rik	Gtf2ird1
9330179D12Rik		Armc7	1700113A16Rik	Hcst
9330198N18Rik		Arpc2	1700113H08Rik	Hivep2
9430002A10Rik		Arpc3	1700121N20Rik	Hvcn1
9430034N14Rik		Arrb2	1700122O11Rik	Id2
9530027J09Rik		Arrdc5	1700123J17Rik	Ifi47
9530034E10Rik		Arsi	1700123M08Rik	Ifngr2
9530036M11Rik		Art1	1700123O12Rik	Igtp
9630013D21Rik		Art4	1700123O20Rik	Ikzf3
9830144P21Rik		Asb2	1700125G22Rik	Ikzf4
9930012K11Rik		Atf7ip	1700128A07Rik	Il21r
9930021J03Rik		Atl2	1700129C05Rik	Il27ra
9930024M15Rik		Atn1	1810009A15Rik	Il4ra
9930111J21Rik1		Atp1b1	1810010D01Rik	Il6ra
9930111J21Rik2		Atxn7l3	1810010H24Rik	Il6st
A130006I12Rik		B230118H07Rik	1810012K16Rik	Irf4
A130012E19Rik		B230217C12Rik	1810013A23Rik	Irf9
A130023I24Rik		B230319C09Rik	1810013L24Rik	Irgm2
A130048G24Rik		B2m	1810014B01Rik	Isg15
A130071D04Rik		B330016D10Rik	1810019D21Rik	Itgb2
A230107N01Rik		B3galt4	1810021B22Rik	Itgb3
A2m		B3galt6	1810022K09Rik	Itk
A430078G23Rik		B3gnt2	1810024B03Rik	Itm2a
A430093F15Rik		B3gnt8	1810030O07Rik	Itm2b
A430110L20Rik		B4galnt1	1810032O08Rik	Itpkb
A530021J07Rik		B4galt1	1810034E14Rik	Jak1
A530041M06Rik		B9d2	1810037I17Rik	Jund
A530058N18Rik		Bach1	1810041H14Rik	Kcnk7
A530064D06Rik		Bach2	1810043G02Rik	Kcnmb4
A530083M17Rik		BB031773	1810044D09Rik	Kcnn4
A630001O12Rik		BC021614	1810046K07Rik	Kdm6b
A630023P12Rik		BC024582	1810053B23Rik	Kif21b
A630033H20Rik		BC033916	1810055G02Rik	Klf13
A630072L19Rik		BC049352	1810058I24Rik	Klf2
A630081D01Rik		BC056474	1810062O18Rik	Laptm5
A730011C13Rik		BC057022	2010001A14Rik	Lasp1
A730049H05Rik		BC100451	2010010A06Rik	Lbh
A730091E23Rik		Bcat2	2010016I18Rik	Lcp2
A930005H10Rik		Bcdin3d	2010106C02Rik	Ldb1
A930019D19Rik		Bckdha	2010109A12Rik	Ldlrap1
A930024E05Rik		Bcl11b	2010109I03Rik	Lef1
AA413626		Bcl2	2010111I01Rik	Leprotl1
AA414768		Bcl2l1	2010204K13Rik	Lfng
AA986860		Bcl2l11	2010300C02Rik	Limd2
Abca1		Bcl3	2010308F09Rik	Lipa
Abca3		Bcl9l	2010315B03Rik	Lmbr1l
Abcd2		Bcor	2010320M18Rik	Lrig1
Abcg1		Bst1	2200002D01Rik	Lta
Abcg4		Btg1	2210010C04Rik	Ltb
Abi2		Btg2	2210016F16Rik	Lysmd1
Ablim1		Bysl	2210016L21Rik	Map3k1
Abra		C2cd4d	2210406O10Rik	Map4k2
Abtb2		C330024C12Rik	2210408I21Rik	Map4k4
AC022775.1		Calm1	2300009A05Rik	Mapk11
AC061963.2		Capn11	2310001H17Rik	Mboat4
AC073562.1		Capn3	2310001K24Rik	Mettl7b
AC073947.2		Cbl	2310002F09Rik	Mgea5
AC093043.2		Cbr1	2310003N18Rik	Midn
AC102554.1		Cbx4	2310008N11Rik	Mllt6
AC102847.2		Ccdc107	2310009B15Rik	Mob3a
AC104832.1		Ccdc153	2310010J17Rik	Mtss1
AC107711.1		Ccdc42b	2310011J03Rik	Myh9
AC113059.1		Ccdc88c	2310015A10Rik	Mylip
AC115735.1		Ccm2	2310022A10Rik	Nab2
AC115746.1		Ccnd3	2310033P09Rik	Naif1
AC117245.3		Ccng2	2310039H08Rik	Neurl3
AC117769.3		Ccnl1	2310040G24Rik	Nfkbia
AC117949.2		Ccr4	2310043M15Rik	Nfkbiz
AC120011.1		Ccr7	2310043O21Rik	Npc2
AC120347.1		Ccr8	2310057M21Rik	Nr4a1
AC120375.1		Ccr9	2310061I04Rik	Nsg2
AC120394.2		Cd101	2310068J16Rik	Orai1
AC120540.1		Cd1d2	2310075C17Rik	Osm
AC121598.2		Cd2	2410002F23Rik	Otud1
AC121961.1		Cd247	2410004B18Rik	Parp11
AC122263.1		Cd27	2410004P03Rik	Pbx2
AC122273.1		Cd274	2410006H16Rik	Pecam1
AC122305.1		Cd28	2410015M20Rik	Pglyrp2
AC122305.4		Cd37	2410017I17Rik	Phlda1
AC122317.3		Cd3d	2410018L13Rik	Pip4k2a
AC122335.1		Cd3e	2410022M11Rik	Pitpnm1
AC122367.1		Cd3g	2410131K14Rik	Plekhg2
AC122367.2		Cd4	2500002B13Rik	Plk3
AC122828.2		Cd47	2500004C02Rik	Plxnd1
AC122828.3		Cd5	2510002D24Rik	Pnrc1
AC122876.1		Cd52	2510003B16Rik	Ppm1b
AC122901.1		Cd6	2510009E07Rik	Ppp1r16b
AC122901.2		Cd68	2610001J05Rik	Ppp1r3b
AC123665.3		Cd69	2610002M06Rik	Prex1
AC124446.1		Cd7	2610008E11Rik	Prkcq
AC124556.1		Cd79a	2610020C07Rik	Psenen
AC124680.1		Cd82	2610035D17Rik	Ptgir
AC124732.4		Cd8a	2610037D02Rik	Ptpn6
AC125020.1		Cd8b1	2610044O15Rik8	Pvr
AC125206.1		Cd97	2610206C17Rik	Rap1b
AC125350.5		Cdc42se1	2610301B20Rik	Rara
AC125409.2		Cdca4	2610306M01Rik	Rasal3
AC126251.1		Cdca7	2610307P16Rik	Rasgrp1
AC126262.1		Cdipt	2610316D01Rik	Rasgrp4
AC126459.1		Cdk17	2610507B11Rik	Rasl11b
AC126549.1		Cdk2ap2	2610507I01Rik	Rassf5
AC126549.2		Cdk5rap3	2610524H06Rik	Rbm38
AC127337.1		Cdkn2d	2700012I20Rik	Rcan3
AC129597.1		Cecr6	2700038G22Rik	Rgs10
AC130217.1		Cela1	2700046G09Rik	Rgs14
AC130217.2		Cep250	2700054A10Rik	Rgs3
AC130219.2		Cerk	2700062C07Rik	Rhof
AC130827.1		Cfl1	2810001G20Rik	Rinl
AC131743.3		Cflar	2810002D19Rik	Rnf145
AC131743.4		Chchd10	2810004N23Rik	Rnf167
AC131743.5		Chchd5	2810006K23Rik	Rrad
AC132121.1		Chdh	2810013P06Rik	Rtp4
AC132336.1		Chrac1	2810021J22Rik	S1pr1
AC132474.1		Chrm4	2810029C07Rik	Samhd1
AC132863.2		Cirbp	2810403D21Rik	Satb1
AC134248.1		Cited2	2810404M03Rik	Sbk1
AC134869.1		Cldn4	2810405F15Rik	Scarb2
AC135083.1		Clk1	2810408A11Rik	Sec22c
AC135669.2		Cmtm6	2810410L24Rik	Sept9
AC140209.1		Cmtm7	2810414N06Rik	Sertad1
AC140397.1		Cnn2	2810429I04Rik	Sh2d2a
AC141476.1		Cnot2	2810442N19Rik	Shisa5
AC142113.2		Cnp	2810454H06Rik	Siah1a
AC144772.1		Colq	2900005J15Rik	Sipa1
AC144772.2		Commd3	2900009J06Rik	Sit1
AC144772.3		Commd4	2900026A02Rik	Ski
AC151836.1		Commd8	2900040C04Rik	Skil
AC151971.6		Coro1a	2900041M22Rik	Sla
AC153143.1		Coro1b	2900052N01Rik	Slamf1
AC153143.2		Cotl1	2900060B14Rik	Slc50a1
AC153152.1		Cox10	2900076A07Rik	Slc6a19
AC153366.2		Crlf2	2900079G21Rik	Slfn1
AC153516.1		Csf2ra	2900097C17Rik	Slfn2
AC153526.2		Csk	3010003L21Rik	Smad7
AC153845.2		Csnk1a1	3110009E18Rik	Spns1
AC153899.1		Csrnp1	3110021A11Rik	Spred2
AC153962.3		Cstb	3110040N11Rik	Spsb1
AC154141.1		Ctnnb1	3110045C21Rik	St3gal2
AC154335.1		Ctsd	3110056K07Rik	St6gal1
AC154335.2		Ctsw	3110082I17Rik	St8sia1
AC154347.1		Cxcr4	3200001D21Rik	Stk10
AC154377.1		Cxcr5	3300002I08Rik	Stk17b
AC154548.1		Cxxc5	3300005D01Rik	Stk4
AC154548.2		Cyb5	3830406C13Rik	Tap1
AC154552.6		Cyba	3830408C21Rik	Tgfb1
AC154634.1		Cyth4	3930402G23Rik	Tgfbr2
AC154639.1		Cytip	4632404H12Rik	Tgfbr3
AC154640.4		D030028A08Rik	4632415L05Rik	Tmbim6
AC154649.2		D16Ertd472e	4632427E13Rik	Tmc8
AC154681.1		D19Wsu162e	4732414G09Rik	Tmem104
AC154828.1		D5Ertd605e	4732416N19Rik	Tmem189
AC156016.2		D830013O20Rik	4732471J01Rik	Tmie
AC156031.1		D830046C22Rik	4732490B19Rik	Tnf
AC156031.2		Daxx	4732491K20Rik	Tnfaip8l2
AC156163.1		Dcdc2b	4831407H17Rik	Tnfrsf1a
AC156274.1		Dck	4831440E17Rik	Tnfrsf25
AC156802.2		Dctn6	4833411C07Rik	Tnfrsf4
AC156952.1		Ddit4	4833415N18Rik	Tnk2
AC158115.2		Ddx19a	4833417C18Rik	Tob1
AC158232.1		Ddx39b	4833418N02Rik	Traf1
AC158596.1		Ddx5	4833420G17Rik	Trib1
AC158605.2		Ddx54	4833422M21Rik	Trib2
AC158777.1		Ddx6	4833438C02Rik	Trim56
AC158979.1		Dedd2	4833439L19Rik	Twf2
AC159193.1		Def6	4921504E06Rik	Txnip
AC159196.3		Degs1	4921507P07Rik	Ubac2
AC159244.3		Dgkz	4921511C10Rik	Ubash3a
AC159308.1		Dhrs13	4921511I17Rik	Ubxn11
AC159308.2		Dhx34	4921513I03Rik	Ugcg
AC159624.1		Dnajb1	4921524J17Rik	Usp12
AC159649.1		Dnajb12	4921524L21Rik	Vamp1
AC159810.1		Dnajc15	4921525O09Rik	Vasp
AC159813.1		Dntt	4921531C22Rik	Vim
AC160118.1		Dusp1	4922502H24Rik	Vps37b
AC160340.2		Dusp10	4930402F06Rik	Wipf1
AC160405.2		Dusp4	4930402F11Rik	Xrra1
AC160637.1		Dusp5	4930402H24Rik	Xylt2
AC160931.1		Dusp6	4930404A05Rik	Ypel3
AC160931.3		Dusp7	4930405A21Rik	Zap70
AC160958.1		Dvl2	4930405D11Rik	Zbtb7b
AC161117.1		Dyrk1a	4930405J17Rik	Zc3h12a
AC163032.1		Dyrk2	4930405L22Rik	Zc3hav1
AC163038.2		Dzip1	4930406D18Rik	Zdhhc18
AC163040.1		E030018B13Rik	4930407I19Rik	Zfp281
AC163354.1		E130112N10Rik	4930413G21Rik	Zfp36
AC164623.1		E2f2	4930414N06Rik	Zfp36l1
AC164624.1		E2f4	4930417O13Rik	Zfp513
AC165080.2		E330033B04Rik	4930426D05Rik	Znrf1
AC165080.3		Ecm1	4930426L09Rik
AC165148.1		Edem1	4930428G15Rik
AC166359.1		Eef1a1	4930428O21Rik
AC167565.1		Egfl8	4930429F24Rik
AC167565.2		Egln2	4930430F08Rik
AC167669.4		Egln3	4930430J02Rik
AC168059.1		Egr1	4930432K21Rik
AC168977.1		Egr2	4930433N12Rik
AC171003.1		Egr3	4930445N18Rik
AC174678.3		Ehd3	4930447K03Rik
AC187103.1		Eid3	4930447M23Rik
AC192088.1		Eif1b	4930449E01Rik
Acadvl		Eif2c2	4930452B06Rik
Acap2		Eif4a2	4930453N24Rik
Acer2		Eif4e3	4930455B14Rik
Ackr4		Elf1	4930455D15Rik
Acot10		Elk3	4930455J16Rik
Acot11		Elk4	4930459C07Rik
Acot9		Elmo3	4930459L07Rik
Acoxl		Elovl5	4930463O16Rik
Acp4		Emg1	4930465M20Rik
Acp5		Emp3	4930467E23Rik
Acpp		Enc1	4930467K11Rik
Acrbp		Endou	4930470O06Rik
Acsbg1		Enpp7	4930471C04Rik
Acsm3		Esrp2	4930471M09Rik
Actb		Etnk1	4930473A02Rik
Actg2		Ets1	4930474G06Rik
Actn1		Ets2	4930474H20Rik
Acvr1b		Etv3	4930474N05Rik
Acvr1c		Extl3	4930474N09Rik
Acvr2a		Ezr	4930478L05Rik
Acvrl1		F2	4930479D17Rik
Adam12		Fabp4	4930480K23Rik
Adam15		Fam100b	4930481A15Rik
Adam19		Fam102a	4930482G09Rik
Adam22		Fam105a	4930483J18Rik
Adamts10		Fam107b	4930486L24Rik
Adamts12		Fam125b	4930502E09Rik
Adamts14		Fam160b1	4930506C21Rik
Adamts2		Fam163b	4930509E16Rik
Adamts3		Fam166b	4930511M06Rik
Adamts6		Fam167b	4930512J16Rik
Adamtsl4		Fam168b	4930512M02Rik
Adar		Fam169b	4930513D17Rik
Adck2		Fam176b	4930513N10Rik
Adcy5		Fam189b	4930515G01Rik
Adcy9		Fam43a	4930517M08Rik
Add1		Fam46c	4930519G04Rik
Add3		Fam49b	4930519H02Rik
Adgb		Fam58b	4930520O04Rik
Adgre5		Fam65a	4930521E06Rik
Adgrg3		Fam71b	4930522O17Rik
Adgrg5		Fam78a	4930523C07Rik
Adgrl1		Fam89b	4930524B15Rik
Adgrl3		Fancf	4930524O05Rik
Adgrv1		Fastk	4930526H09Rik
Adh1		Fbxl12	4930526I15Rik
Adnp		Fbxl3	4930528A17Rik
Aes		Fhl3	4930529K09Rik
Aff4		Fkbp1a	4930529L06Rik
Afp		Fkbp2	4930529N20Rik
Agap2		Fkbpl	4930539C22Rik
Ager		Fli1	4930539M17Rik
Agfg1		Flt3l	4930540M03Rik
Agmo		Fmnl1	4930544D05Rik
Ago2		Fmnl3	4930546C10Rik
Ago3		Foxk1	4930549G23Rik
Agpat3		Foxo1	4930550C14Rik
Ahdc1		Foxo4	4930550L24Rik
Ahnak		Foxp1	4930552P12Rik
AI413582		Frmd8	4930554G24Rik
AI467606		Fstl3	4930554I06Rik
AI606181		Fxyd5	4930555B11Rik
AI837181		Fyb	4930555B12Rik
AI847159		Fyn	4930556G01Rik
Ajuba		G0s2	4930558K02Rik
Ak7		G630016D24Rik	4930559C10Rik
Ak8		Gabarap	4930562F07Rik
Akap12		Gadd45a	4930563E22Rik
Akap8l		Galk1	4930563F08Rik
Akna		Galnt10	4930563H07Rik
Aknaos		Galnt2	4930564C03Rik
Akr1c12		Galnt6	4930567H12Rik
Akr1c18		Gamt	4930570G19Rik
Akt3		Gapdh	4930572O13Rik
Alas2		Gata3	4930577N17Rik
Aldh1a1		Gcnt7	4930578M01Rik
Aldh3a2		Gfi1	4930579G24Rik
Aldh4a1		Ggn	4930579K19Rik
Als2cl		Gigyf1	4930581F22Rik
Amfr		Gimap1	4930583K01Rik
Amigo1		Gimap3	4930590L20Rik
Amigo2		Gimap4	4930591A17Rik
Amn1		Gimap6	4930592C13Rik
Ampd1		Gimap7	4930594C11Rik
Ampd3		Gimap8	4930594M22Rik
Ank2		Gimap9	4930595M18Rik
Ankmy1		Glb1	4930597A21Rik
Ankrd44		Gli1	4931403E22Rik
Ankrd50		Gltp	4931406C07Rik
Ankrd55		Gm10190	4931406H21Rik
Ankrd6		Gm10345	4931414P19Rik
Ano10		Gm10560	4931428F04Rik
Antxr2		Gm10804	4931430N09Rik
Anxa5		Gm10814	4931440J10Rik
Anxa6		Gm10818	4931440P22Rik
Ap1b1		Gm11186	4932412D23Rik
Ap1m2		Gm11202	4932435O22Rik
Ap1s2		Gm11529	4932438A13Rik
Ap1s3		Gm11541	4932438H23Rik
Ap3m2		Gm11648	4932441J04Rik
Ap5b1		Gm11744	4933402J10Rik
Apc		Gm11944	4933404O12Rik
Apc-ps1		Gm12	4933405D12Rik
Apc2		Gm12250	4933405L10Rik
Aplp1		Gm128	4933406C10Rik
Aplp2		Gm13031	4933406I18Rik
Apol7e		Gm13032	4933406J10Rik
Apol9a		Gm1337	4933406K04Rik
Apol9b		Gm13546	4933407K13Rik
Appl2		Gm15401	4933407L21Rik
Aqp9		Gm15408	4933411E08Rik
Arap2		Gm15441	4933412E12Rik
Arap3		Gm15706	4933412E24Rik
Arf3		Gm15708	4933416M06Rik
Arfgap3		Gm15880	4933417O13Rik
Arfip1		Gm16157	4933421O10Rik
Arg1		Gm16617	4933422A05Rik
Arhgap1		Gm20098	4933424L21Rik
Arhgap15		Gm20605	4933427D06Rik
Arhgap17		Gm2913	4933427E13Rik
Arhgap20		Gm2933	4933428G20Rik
Arhgap20os		Gm3706	4933430I17Rik
Arhgap25		Gm3716	4933431G14Rik
Arhgap27		Gm4598	4933432G23Rik
Arhgap27os3		Gm4814	4933433G15Rik
Arhgap29		Gm5069	4933433H22Rik
Arhgap30		Gm5083	4933434E20Rik
Arhgap31		Gm525	4933439C10Rik
Arhgap4		Gm5547	4933440J02Rik
Arhgap44		Gm590	5031425E22Rik
Arhgap45		Gm614	5031434O11Rik
Arhgdib		Gm7030	5033417F24Rik
Arhgef1		Gm7367	5330416C01Rik
Arhgef10		Gm8615	5430405H02Rik
Arhgef11		Gm9054	5430416N02Rik
Arhgef12		Gm962	5430421F17Rik
Arhgef17		Gmfb	5430434I15Rik
Arhgef18		Gmfg	5430437J10Rik
Arhgef26		Gna13	5730403I07Rik
Arhgef3		Gnai2	5730405O15Rik
Arhgef33		Gnb2	5730435O14Rik
Arhgef38		Gngt2	5730455P16Rik
Arhgef4		Gphb5	5730460C07Rik
Arhgef6		Gpr132	5730507C01Rik
Arhgef9		Gpr146	5730522E02Rik
Arid1b		Gpr152	5830417I10Rik
Arid3b		Gpr162	5830418P13Rik
Arid5a		Gpr171	5830428M24Rik
Arid5b		Gpr18	5830432E09Rik
Arl13a		Gpr183	5830444B04Rik
Arl15		Gpr65	5830454E08Rik
Arl4c		Gpsm3	5930430L01Rik
Arl6ip5		Gramd1a	6030440G07Rik
Armcx6		Gramd3	6030443J06Rik
Arntl		Grap	6030458C11Rik
Arrb1		Grap2	6330415G19Rik
Arrb2		Grb2	6330549D23Rik
Arsb		Grb7	6430548M08Rik
Arsg		Grcc10	6430562O15Rik
Art2b		Grifin	6430710C18Rik
Arxes2		Grk6	6530403H02Rik
Asah1		Gse1	6720489N17Rik
Asap1		Gsk3a	7630403G23Rik
Asb13		Gtdc2	8030462N17Rik
Asb2		Gtf2h4	8430423G03Rik
Asb4		Gtf2i	8430426J06Rik
Ascc3		Gtf2ird1	8430429K09Rik
Ash1l		Gtpbp6	8430430B14Rik
Astl		H2afj	8430431K14Rik
Astn1		H2afz	8430436N08Rik
Astn2		H2ZOa	9030204H09Rik
Atcay		H2ZQ1	9130015A21Rik
Atcayos		H2ZQ4	9130019O22Rik
Atf7ip		H2ZT10	9130023H24Rik
Atl1		H2ZT22	9130227L01Rik
Atn1		H2ZT24	9130401M01Rik
Atp11a		H2ZT9	9230114K14Rik
Atp11b		H3f3a	9230116N13Rik
Atp1a2		H6pd	9230117E06Rik
Atp1b1		Hcst	9330020H09Rik
Atp2a3		Hdac7	9330111N05Rik
Atp2b1		Hes6	9330133O14Rik
Atp6ap1		Hist1h2bp	9330151L19Rik
Atp6v0a1		Hivep2	9330175E14Rik
Atp7a		Hmga1	9330179D12Rik
Atp8b2		Hmga1Zrs1	9430014N10Rik
Atp9a		Hmgb1	9430015G10Rik
Atrnl1		Hmha1	9430019J16Rik
Atxn7l3		Hnrnph1	9430038I01Rik
Auts2		Hnrnpl	9430041J12Rik
Avpr2		Hnrpdl	9430078K24Rik
Axin2		Hoxa4	9430083A17Rik
B230217C12Rik		Hpcal1	9430091E24Rik
B230303O12Rik		Hps6	9530027J09Rik
B230334C09Rik		Hsbp1	9530036O11Rik
B3galt2		Hsdl1	9530052C20Rik
B3galt4		Hsp90ab1	9530052E02Rik
B3gat2		Hspb6	9530062K07Rik
B430306N03Rik		Hvcn1	9530068E07Rik
B4galnt1		Hyal2	9530077C05Rik
B4galnt3		I730030J21Rik	9530080O11Rik
B4galnt4		Icam4	9530091C08Rik
B630019A10Rik		Ict1	9630013A20Rik
B930036N10Rik		Id2	9630013K17Rik
B930095G15Rik		Id3	9930012K11Rik
Bach2		Ifi47	9930014A18Rik
Bach2it1		Ifitm3	9930021J03Rik
Bach2os		Ifngr1	9930104L06Rik
Baiap2		Ifngr2	a
Baiap2l1		Igtp	A130010J15Rik
Basp1		Ikzf1	A130077B15Rik
Baz2a		Ikzf3	A1bg
Bbc3		Ikzf4	A1cf
Bbs2		Il17c	A230028O05Rik
BC043934		Il17rb	A230056J06Rik
BC046401		Il21r	A230056P14Rik
BC051537		Il27ra	A230072E10Rik
BC055308		Il4ra	A230083G16Rik
BC085271		Il6ra	A230108P19Rik
BC106179		Il6st	A330009N23Rik
Bcas3os1		Ilvbl	A330035P11Rik
Bcat2		Ing1	A330069E16Rik
Bcl2		Insl5	A330074K22Rik
Bcl2a1b		Irf1	A330076C08Rik
Bcl2a1d		Irf4	A330093E20Rik
Bcl2l1		Irf8	A330102I10Rik
Bcl2l11		Irf9	A430005L14Rik
Bcl2l15		Irgm2	A430033K04Rik
Bcl3		Irs3	A430035B10Rik
Bcl6		Isg15	A430046D13Rik
Bcl9		Isyna1	A430078G23Rik
Bcorl1		Itgb2	A430078I02Rik
Bdkrb1		Itgb3	A430085M09Rik
Begain		Itk	A430088P11Rik
Bend6		Itm2a	A430090L17Rik
Bicdl1		Itm2b	A430093F15Rik
Bicral		Itpk1	A530013C23Rik
Bin1		Itpkb	A530032D15Rik
Bin2		Itprip	A530046M15Rik
Birc3		Jag2	A530050N04Rik
Blnk		Jak1	A530072M11Rik
Bmper		Jdp2	A630001G21Rik
Bmt2		Jund	A630001O12Rik
Bnip3l-ps		Kbtbd11	A630019I02Rik
Bnipl		Kbtbd2	A630023P12Rik
Boll		Kcnh3	A630066F11Rik
Bptf		Kcnk7	A630072M18Rik
Brdt		Kcnmb4	A630089N07Rik
Brsk2		Kcnn4	A630095N17Rik
Brwd3		Kctd2	A730017L22Rik
Btbd11		Kdm6b	A730020E08Rik
Btc		Keap1	A730020M07Rik
Btd		Kif21b	A730043L09Rik
Btg1		Kif23	A730081D07Rik
Btg4		Kifc2	A730082K24Rik
Btla		Klf13	A730085K08Rik
C030005K06Rik		Klf2	A830009L08Rik
C030017G13Rik		Klf3	A830010M20Rik
C130075A20Rik		Klhdc7b	A830018L16Rik
C130079G13Rik		Klhl25	A830029E22Rik
C130083A15Rik		Klhl9	A830052D11Rik
C1qtnf12		Klraq1	A930001A20Rik
C230057M02Rik		Kremen1	A930003A15Rik
C230066G23Rik		Krtcap3	A930005H10Rik
C230071H17Rik		Lag3	A930006K02Rik
C230085N15Rik		Laptm5	A930007I19Rik
C3ar1		Lasp1	A930015D03Rik
C430014B12Rik		Lat	A930024E05Rik
C430019N01Rik		Lbh	AA388235
C430039J01Rik		Lck	AA414768
C430042M11Rik		Lcp2	AA465934
C530008M17Rik		Ldb1	AA543186
C530043K16Rik		Ldhb	AA545190
C530050E15Rik		Ldhd	AA986860
C730034F03Rik		Ldlrad3	Aaas
C78197		Ldlrap1	Aacs
C78859		Lef1	Aaed1
C920009B18Rik		Leprel4	Aagab
CAAA01194877.1		Leprotl1	Aak1
Cacna1a		Lfng	Aamdc
Cacna1c		Lgals1	Aamp
Cacna1d		Lgals7	Aar2
Cacna1e		Lgals9	Aars
Cacna1h		Lig4	Aars2
Cacna2d3		Limd2	Aarsd1
Cacnb3		Lingo4	Aasdh
Cacng4		Lipa	Aasdhppt
Camk1d		Lmbr1l	Aatf
Camk1g		LOC100859962	AB124611
Camk2b		Lpar2	Abca1
Camk2n1		Lpcat3	Abca13
Camk4		Lrig1	Abca3
Camkmt		Lrrc1	Abca4
Camsap1		Lrrc50	Abca7
Camta2		Lsm14b	Abcb1a
Cap2		Lta	Abcb1b
Capg		Ltb	Abcb7
Capn1		Ly6c1	Abcb8
Capn2		Ly6c2	Abcb9
Capsl		Ly6d	Abcc1
Car2		Ly6e	Abcc10
Car7		Ly6g5b	Abcc12
Car8		Ly6g6d	Abcc4
Card11		Lyrm2	Abcc5
Card6		Lyrm7	Abcd1
Card9		Lysmd1	Abcd3
Casc1		Mad1l1	Abcd4
Cast		Mafg	Abce1
Catsper2		Map1lc3a	Abcf1
Catsperd		Map3k1	Abcf2
Cbarp		Map3k11	Abcf3
Cbx7		Map3k6	Abcg1
Cbx8		Map4k2	Abcg2
Cc2d2a		Map4k4	Abcg3
Cc2d2b		Mapk11	Abhd1
Ccbe1		Mapk6	Abhd10
Ccdc102a		Maz	Abhd11
Ccdc112		Mbd2	Abhd12
Ccdc114		Mbnl1	Abhd12b
Ccdc13		Mboat4	Abhd13
Ccdc152		Mbp	Abhd14a
Ccdc157		Mdk	Abhd15
Ccdc186		Med11	Abhd16a
Ccdc22		Med13l	Abhd17a
Ccdc73		Med29	Abhd17b
Ccdc82		Mef2d	Abhd17c
Ccdc88b		Mepce	Abhd18
Ccdc88c		Mesdc1	Abhd2
Ccdc9		Mettl7b	Abhd4
Ccm2		Mex3a	Abhd8
Ccnd2		Mex3b	Abi1
Ccng2		Mfsd10	Abi2
Ccnyl1		Mgea5	Abl1
Ccpg1		Midn	Abl2
Ccr4		Minpp1	Ablim1
Ccr6		Mip	Abr
Ccr7		Mknk2	Abra
Ccr8		Mlec	Abracl
Ccr9		Mllt6	Abraxas1
Ccser2		Mns1	Abraxas2
Cd101		Mob3a	Abt1
Cd151		Mospd3	Abtb1
Cd177		Mpdu1	Abtb2
Cd1d1		Mrpl52	Acaa1a
Cd2		Msh6	Acaa2
Cd200		Msl2	Acaca
Cd200r1		Mtch1	Acacb
Cd200r3		Mtss1	Acad10
Cd200r4		Mvd	Acad11
Cd226		Mxd3	Acad12
Cd247		Myadml2	Acad8
Cd27		Myb	Acad9
Cd274		Myc	Acadl
Cd28		Myh9	Acadm
Cd2ap		Myl12a	Acads
Cd302		Myl6	Acadvl
Cd37		Mylip	Acap1
Cd38		Mylpf	Acap2
Cd4		Mypop	Acap3
Cd40lg		N4bp3	Acat1
Cd44		Nab2	Acat2
Cd46		Nacad	Acbd3
Cd5		Naif1	Acbd4
Cd52		Nat9	Acbd5
Cd53		Nbeal2	Acbd6
Cd6		Ncf1	Accs
Cd69		Nck2	Acd
Cd7		Ndnl2	Acer2
Cd74		Neu3	Acer3
Cd79a		Neurl3	Acin1
Cd81		Nfatc1	Acly
Cd82		Nfatc3	Aco1
Cd83		Nfe2l2	Aco2
Cd84		Nfkbia	Acot11
Cd86		Nfkbil1	Acot12
Cd8a		Nfkbiz	Acot13
Cd8b1		Ng23	Acot2
Cd9		Nme3	Acot6
Cd96		Nmnat1	Acot7
Cd99l2		Notch1	Acot8
Cdc14a		Npc2	Acot9
Cdc14b		Nr4a1	Acox1
Cdc42ep2		Nrip1	Acox3
Cdc42se1		Nron	Acoxl
Cdh24		Nsg2	Acp1
Cdh3		Nsmce1	Acp2
Cdk12		Nt5c	Acp5
Cdk14		Nudt16	Acp6
Cdk17		Nudt22	Acsf2
Cdk3-ps		Nup214	Acsf3
Cdkl2		Ocel1	Acsl1
Cdkl4		Odf3b	Acsl3
Cdkl5		Olfr1509	Acsl4
Cdkn1b		Olfr314	Acsl5
Cdkn2d		Olig3	Acss2
Cdon		Orai1	Acss2os
Cdr2		Orai2	Actb
Cdyl2		Osm	Actbl2
Ceacam-ps1		Ostm1	Actg1
Ceacam1		Otud1	Actl6a
Cecr2		P2rx1	Actl7b
Cela1		Pafah1b3	Actn1
Celf3		Pag1	Actn2
Celf5		Panx1	Actn4
Cep295nl		Paqr6	Actr10
Cep350		Park7	Actr1a
Cep85l		Parp11	Actr1b
Cept1		Patz1	Actr2
Cerkl		Pbx2	Actr3
Cers3		Pdgfb	Actr5
Cers4		Pdlim4	Actr6
Cers5		Pecam1	Actr8
Cfap44		Pelo	Actrt1
Cfap74		Pex26	Actrt3
Cflar		Pgam2	Acvr1b
Cfp		Pgls	Acvr2a
Chd2		Pglyrp2	Acvrl1
Chd3		Phf2	Acyp1
Chd6		Phlda1	Acyp2
Chd7		Phlda3	Ada
Chic1		Phospho1	Adal
Chic2		Pigx	Adam10
Chil5		Pigyl	Adam11
Chkb		Pik3cd	Adam12
Chl1		Pik3ip1	Adam15
Chmp4c		Pik3r1	Adam17
Chn2		Pip4k2a	Adam29
Chpf		Pip5k1c	Adam6b
Chrna10		Pitpnm1	Adamts10
Chrna2		Pitpnm2	Adamts14
Chrna7		Plcxd1	Adamts17
Chrnb1		Plekhf1	Adamts6
Chst10		Plekhf2	Adamtsl2
Ciita		Plekhg2	Adamtsl3
Cisd3		Plk3	Adamtsl4
Cish		Plscr3	Adar
Ckb		Plxnd1	Adarb2
Cklf		Pnma1	Adat1
Clcn4		Pnmt	Adat2
Cldn10		Pnrc1	Adat3
Cldn12		Poc1b	Adck1
Cldn8		Podnl1	Adck2
Clec2d		Poli	Adck5
Clhc1		Polr2i	Adcy1
Clk1		Pop5	Adcy2
Cln3		Ppan	Adcy3
Clock		Ppm1b	Adcy5
Clstn3		Ppp1ca	Adcy6
Cmpk2		Ppp1cc	Adcy7
Cmtm3		Ppp1r16b	Add1
Cmtm6		Ppp1r35	Add3
Cmya5		Ppp1r3b	Adgb
Cnn1		Ppp1r3e	Adgra2
Cnn2		Ppp1r9b	Adgrb3
Cnr1		Ppp2r5a	Adgre1
Cnr2		Ppp2r5c	Adgre5
Cnst		Ppt1	Adgrf1
Cntn2		Pptc7	Adgrg1
Cntn4		Prelid1	Adgrg3
Cntnap1		Prex1	Adgrg6
Coch		Prkar1a	Adgrl1
Col10a1		Prkch	Adgrl2
Col11a1		Prkcq	Adgrl3
Col23a1		Prodh	Adh1
Col25a1		Prpf38b	Adh5
Col4a3bp		Prr24	Adi1
Col4a4		Prrc2a	Adipoq
Col4a6		Prrc2b	Adipor1
Col6a2		Prrt2	Adipor2
Col7a1		Prss57	Adk
Col9a3		Psap	Adnp
Commd8		Psenen	Adnp2
Comp		Psmb10	Ado
Coq10b		Psmb8	Adora2a
Coro1a		Psmb9	Adora3
Coro7		Psmc5	Adpgk
Cort		Ptbp1	Adprh
Cotl1		Ptcra	Adprhl2
Cpeb2		Ptger1	Adprm
Cpeb4		Ptgir	Adrb2
Cpm		Ptms	Adrm1
Cpne1		Ptp4a2	Adsl
Cpne9		Ptpn1	Adss
Cr2		Ptpn14	Adssl1
Cracr2a		Ptpn6	Aebp1
Creb3		Ptpn7	Aebp2
Creb3l1		Ptrh1	Aen
Creb5		Pvr	Aes
Crebrf		Pxmp4	AF357399
Crem		Pxn	Afap1
Crispld2		Pycr2	Afdn
Crmp1		Pygm	Aff1
Crtam		Qprt	Aff3
Crybg1		Rab35	Aff4
Crybg2		Rab3a	Afg1l
Cryzl1		Rab3ip	Afg3l1
Csf2		Rab42Zps	Afg3l2
Csgalnact1		Rab44	Afmid
Csgalnact2		Rac1	Afp
Csk		Rac2	Aftph
Csmd1		Rag1	Aga
Csrnp1		Rag2	Agap2
Csrnp3		Ramp1	Agap3
Cstad		Rangrf	Agbl1
CT009536.2		Rap1b	Agbl3
CT009550.5		Rapgef3	Agbl4
CT009757.4		Rara	Agbl5
CT010470.1		Rasal3	Agfg1
CT010486.2		Rasgrp1	Agfg2
CT025604.1		Rasgrp4	Aggf1
CT025639.2		Rasl11b	Agk
CT025642.1		Rassf5	Agl
CT030159.1		Rbfa	Ago1
Ctbp2		Rbm15b	Ago2
Ctnna1		Rbm38	Ago3
Ctns		Rbm4	Ago4
Ctrl		Rbp7	Agpat1
Ctsc		Rcan3	Agpat2
Ctse		Rcc2	Agpat3
Ctsk		Rcsd1	Agpat4
Ctso		Reep4	Agpat5
Ctss		Rem2	Agps
Ctsw		Rgs10	Agrn
Cxcl16		Rgs14	Agrp
Cxcl3		Rgs3	Agtpbp1
Cxcr6		Rhbdl1	Agtr1b
Cyb561d1		Rhof	Agtrap
Cyba		Rhog	Ahctf1
Cybrd1		Rhoh	Ahcy
Cyld		Rinl	Ahcyl1
Cyp2d22		Rln3	Ahcyl2
Cyp2s1		Rmnd5a	Ahdc1
Cyp39a1		Rmnd5b	Ahi1
Cyp3a13		Rnf113a2	Ahnak
Cyp4v3		Rnf145	Ahsa1
Cystm1		Rnf157	Ahsa2
Cyth1		Rnf166	AI197445
Cyth3		Rnf167	AI413582
Cytip		Rnf26	AI467606
D130040H23Rik		Rorc	AI504432
D17H6S53E		Rpa1	AI506816
D230017M19Rik		Rpl13a	AI662270
D430013B06Rik		Rpl18	AI837181
D430042O09Rik		Rps11	AI847159
D630008O14Rik		Rps15	AI987944
D6Ertd474e		Rps6kb2	Aida
D730003I15Rik		Rrad	Aif1
D830024N08Rik		Rras2	Aif1l
D830025C05Rik		Rtp4	Aifm1
D930028M14Rik		Runx1	Aig1
Dach2		S100a2	Aim2
Dap		S1pr1	Aimp1
Dcaf11		Samd1	Aip
Dcaf5		Samhd1	Aipl1
Dcbld2		Sap25	Airn
Dclk1		Sash3	Ajap1
Dcst1		Satb1	Ak1
Dcst2		Sbk1	Ak2
Dcun1d3		Scamp3	Ak3
Ddhd2		Scamp4	Ak6
Ddit3		Scarb2	Akain1
Ddit4		Scd2	Akap1
Ddx3y		Scn2b	Akap10
Ddx43		Sec11a	Akap11
Ddx58		Sec14l1	Akap12
Ddx60		Sec22c	Akap13
Dennd1b		Selk	Akap17b
Dennd1c		Selplg	Akap2
Dennd2c		Sema4d	Akap5
Dennd2d		Sema7a	Akap6
Dennd3		Sephs2	Akap7
Dennd4b		Sept1	Akap8
Dennd5a		Sept9	Akap8l
Dexi		Serinc5	Akap9
Dgka		Serpinf1	Akip1
Dgkd		Sertad1	Akirin1
Dgkh		Setd6	Akirin2
Dgkz		Sfn	Akna
Dglucy		Sfpq	Akr1a1
Dhrs7		Sh2b1	Akr1b10
Dhx58		Sh2d2a	Akr1b3
Dip2a		Sh3bgrl3	Akr1c13
Dip2b		Sh3gl1	Akr1d1
Dirc2		Shisa5	Akr1e1
Dlg1		Siah1a	Akr7a5
Dlg4		Sidt2	Akt1
Dlgap4		Siglec15	Akt1s1
Dmbt1		Sik1	Akt2
Dnah10		Sipa1	Akt3
Dnah12		Sit1	Aktip
Dnah17		Ski	Alad
Dnah2		Skil	Alas1
Dnah5		Sla	Alb
Dnah7b		Sla2	Aldh16a1
Dnah9		Slamf1	Aldh18a1
Dnajb13		Slamf6	Aldh1b1
Dnajb4		Slc16a5	Aldh1l1
Dnajb5		Slc1a5	Aldh2
Dnajc12		Slc20a1	Aldh3a2
Dnajc14		Slc25a1	Aldh4a1
Dnajc4		Slc35b2	Aldh6a1
Dnase1l1		Slc37a2	Aldh7a1
Dock2		Slc38a2	Aldh8a1
Dock4		Slc39a7	Aldh9a1
Dock8		Slc43a2	Aldoa
Dock9		Slc48a1	Aldoart2
Dok2		Slc50a1	Alg1
Dok4		Slc6a19	Alg12
Dopey1		Slc9a3r1	Alg13
Dopey2		Slfn1	Alg14
Dpep2		Slfn2	Alg2
Dpt		Slurp1	Alg3
Dram1		Smad3	Alg5
Dram2		Smad7	Alg6
Dscam		Smpd2	Alg8
Dse		Snai1	Alg9
Dtnbos		Snn	Alkbh1
Dtx2		Snx18	Alkbh2
Dubr		Socs3	Alkbh3
Dusp1		Sox15	Alkbh4
Dusp10		Spc24	Alkbh5
Dusp2		Spint2	Alkbh6
Dusp22		Spns1	Alkbh7
Dusp5		Spred2	Alkbh8
Dusp6		Spsb1	Alms1
Dusp7		Spsb2	Alox12
Dyrk1b		Srebf1	Alox12e
Dyx1c1		Srfbp1	Alox5ap
Dzip1		Srsf3	Aloxe3
E030018B13Rik		Srsf5	Alpk1
E030022I16Rik		Srsf9	Alpk3
E030030I06Rik		Ssbp4	Alppl2
E130215H24Rik		St3gal2	Als2
E230001N04Rik		St6gal1	Als2cl
E230020D15Rik		St8sia1	Alx4
E230034D01Rik		Stambpl1	Alyref
E330009J07Rik		Stat5a	Alyref2
E330034L11Rik		Stat5b	Amacr
E330037G11Rik		Stk10	Ambra1
E430014B02Rik		Stk17b	Amd1
E430024P14Rik		Stk24	Amdhd2
E530011L22Rik		Stk4	Amer1
Ecel1		Stra8	Amfr
Ecm1		Supt4h1	Amigo2
Ect2l		Syde1	Ammecr1
Efcab6		Syt13	Ammecr1l
Efna2		Taf10	Amn1
Efna4		Tap1	Ampd1
Egr1		Tap2	Ampd2
Egr2		Tapbpl	Ampd3
Egr3		Tbc1d10c	Amz2
Ehbp1		Tbc1d2b	Anapc1
Ehhadh		Tbcc	Anapc10
Eif2ak3		Tbrg3	Anapc11
Eif4g3		Tbx6	Anapc13
Elk3		Tbxa2r	Anapc15
Elk4		Tcf7	Anapc16
Elmsan1		Tcof1	Anapc4
Elovl7		Tctex1d1	Anapc5
Emb		Tctex1d4	Anapc7
Emc9		Tdrd5	Ang
Eml1		Tet3	Angel2
Eml2		Tff1	Angpt1
Eml5		Tgfb1	Angptl6
Eml6		Tgfbr2	Ank2
Enc1		Tgfbr3	Ank3
Eno1		Tgif2	Ankfy1
Eno1b		Thap3	Ankhd1
Eno2		Thtpa	Ankib1
Eno3		Thy1	Ankle2
Enpp1		Tifab	Ankmy2
Entpd7		Tle3	Ankra2
Eogt		Tle6	Ankrd10
Eomes		Tlr12	Ankrd11
Ep300		Tm6sf1	Ankrd12
Epas1		Tmbim6	Ankrd13b
Epb41l1		Tmc6	Ankrd13c
Epc1		Tmc8	Ankrd13d
Epc2		Tmed1	Ankrd16
Epha1		Tmem104	Ankrd17
Epha7		Tmem121	Ankrd2
Ephb6		Tmem123	Ankrd22
Ephx1		Tmem140	Ankrd24
Ephx4		Tmem149	Ankrd26
Epn2		Tmem151b	Ankrd27
Eps15		Tmem184b	Ankrd28
Epsti1		Tmem185b	Ankrd36
Erc1		Tmem189	Ankrd37
Erf		Tmem191c	Ankrd39
Erlec1		Tmem221	Ankrd40
Erp27		Tmem239	Ankrd42
Errfi1		Tmem52	Ankrd44
Esco1		Tmem66	Ankrd46
Espn		Tmem88	Ankrd49
Esrp1		Tmie	Ankrd50
Esyt2		Tmprss4	Ankrd52
Esyt3		Tnf	Ankrd54
Etaa1os		Tnfaip3	Ankrd55
Etnk1		Tnfaip8l2	Ankrd6
Etohd2		Tnfrsf1a	Ankrd60
Ets1		Tnfrsf25	Ankrd9
Etv1		Tnfrsf4	Anks1
Etv3		Tnk1	Anks1b
Eva1b		Tnk2	Anks3
Evi5l		Tob1	Ankzf1
Evl		Tob2	Anln
Exoc6b		Tpi1	Ano10
Exph5		Tpst2	Ano2
Ext1		Traf1	Ano6
Extl3		Tram1	Ano8
F12		Trex1	Ano9
F13a1		Trib1	Anp32a
F2r		Trib2	Anp32b
F2rl2		Trim25	Anp32e
F730311O21Rik		Trim56	Antxr2
Faah		Trim59	Anxa11
Fah		Trim72	Anxa2
Fam102a		Trim8	Anxa6
Fam102b		Trp53i11	Anxa7
Fam105a		Trpt1	Aoah
Fam110b		Tspan3	Aox2
Fam129a		Tspan31	Ap1ar
Fam160a1		Tspyl3	Ap1b1
Fam160a2		Tspyl4	Ap1g1
Fam161b		Ttc16	Ap1g2
Fam168a		Tuba4a	Ap1m1
Fam186b		Tuba8	Ap1s1
Fam193a		Tubb2a	Ap1s2
Fam196b		Tubb2b	Ap1s3
Fam208a		Tubb4a	Ap2a1
Fam214a		Tubb5	Ap2a2
Fam214b		Tube1	Ap2b1
Fam222b		Twf2	Ap2m1
Fam240a		Txnip	Ap2s1
Fam3c		U2af1	Ap3b1
Fam46c		U2af1l4	Ap3d1
Fam49a		Ubac2	Ap3m1
Fam49b		Ubash3a	Ap3m2
Fam53b		Ubc	Ap3s1
Fam8a1		Ubtf	Ap3s2
Fam90a1b		Ubxn11	Ap4b1
Fan1		Uck2	Ap4e1
Fap		Ucp2	Ap4m1
Far1os		Ugcg	Ap4s1
Farp1		Unc119b	Ap5b1
Fas		Unc5cl	Ap5m1
Fasl		Usp12	Ap5s1
Fbln1		Usp36	Ap5z1
Fbrs		Usp7	Apaf1
Fbxl21		Vamp1	Apba3
Fbxl22		Vamp2	Apbb1ip
Fbxo11		Vangl2	Apbb3
Fbxo25		Vasp	Apc
Fbxo27		Vezf1	Apeh
Fbxo32		Vgll4	Apex1
Fbxo33		Vim	Apex2
Fbxo39		Vps37b	Aph1a
Fbxo40		Wasf2	Aph1b
Fbxo47		Wbscr27	Api5
Fbxw10		Wdr46	Apip
Fbxw8		Wipf1	Aplf
Fcgrt		Xrcc6	Aplp2
Fchsd1		Xrra1	Apmap
Fchsd2		Xylt2	Apoa1
Fcrls		Ydjc	Apobec1
Ffar2		Yeats4	Apobec2
Fgd3		Yipf3	Apobec3
Fgf2		Ypel3	Apoe
Fgfr3		Ywhab	Apol7e
Fibcd1		Ywhaz	Apol9a
Flicr		Yy1	Apol9b
Flna		Zadh2	Apold1
Flnb		Zap70	Apoo
Flot2		Zbed6	Apool
Flt3l		Zbtb1	Apopt1
Fmnl1		Zbtb12	Appbp2
Fmnl2		Zbtb22	Appbp2os
Fmnl3		Zbtb7a	Appl1
Fn3k		Zbtb7b	Aprt
Fnbp1		Zbtb9	Aptx
Fndc5		Zc3h12a	Aqp11
Fndc9		Zc3hav1	Aqp4
Fnip1		Zdhhc18	Aqp9
Fos		Zdhhc8	Aqr
Fosl2		Zfp219	Ar
Foxj2		Zfp260	Araf
Foxk1		Zfp280b	Arap1
Foxn3		Zfp281	Arap2
Foxo1		Zfp36	Arc
Foxo4		Zfp36l1	Arcn1
Foxp1		Zfp408	Arel1
Foxp3		Zfp513	Arf1
Frat1		Zfp703	Arf2
Frmd4b		Zfp706	Arf3
Frmd5		Zfp710	Arf4
Frmpd1		Zfp740	Arf5
Frrs1l		Zfp957	Arf6
Fry		Zfr2	Arfgap1
Fsd1l		Zmynd10	Arfgap2
Fsd2		Znrf1	Arfgef1
Fuk		Zscan2	Arfgef2
Fxyd4			Arfip1
Fxyd5			Arfip2
Fyco1			Arglu1
Fyn			Arhgap1
Fzd10			Arhgap10
G0s2			Arhgap11a
G430095P16Rik			Arhgap12
Gab3			Arhgap15
Gabarapl2			Arhgap17
Gabbr1			Arhgap18
Gabrb2			Arhgap19
Gabrd			Arhgap20os
Gabrr2			Arhgap21
Gabrr3			Arhgap23
Gadd45a			Arhgap24
Gadd45b			Arhgap25
Gadd45g			Arhgap26
Galc			Arhgap27
Galm			Arhgap30
Galnt10			Arhgap31
Galnt6			Arhgap33
Galnt6os			Arhgap35
Galnt9			Arhgap39
Gata1			Arhgap4
Gatsl2			Arhgap45
Gatsl3			Arhgap9
Gba			Arhgdia
Gbp10			Arhgdib
Gbp2			Arhgef1
Gbp5			Arhgef10
Gbp9			Arhgef11
Gcnt1			Arhgef15
Gcnt3			Arhgef17
Gdap1			Arhgef2
Gdap10			Arhgef28
Gdf11			Arhgef3
Gdpd3			Arhgef33
Gdpd5			Arhgef4
Gemin4			Arhgef6
Ggnbp1			Arhgef7
Ggt1			Arhgef9
Ggt5			Arid1a
Ggt6			Arid1b
Ggt7			Arid2
Ghdc			Arid3a
Ghr			Arid3b
Gimap1os			Arid4a
Gimap3			Arid4b
Gimap4			Arid5a
Gimap5			Arid5b
Gimap6			Arih1
Gimap7			Arih2
Gimap8			Arl1
Gimap9			Arl13b
Gipc3			Arl14
Gja5			Arl14ep
Gja8			Arl15
Glcci1			Arl16
Glipr1			Arl2
Glipr2			Arl2bp
Glt28d2			Arl3
Gm10125			Arl4a
Gm10209			Arl4c
Gm10355			Arl4d
Gm10505			Arl5a
Gm10509			Arl5b
Gm10517			Arl5c
Gm10521			Arl6
Gm10578			Arl6ip1
Gm10603			Arl6ip4
Gm10635			Arl6ip5
Gm10640			Arl6ip6
Gm10643			Arl8a
Gm10644			Arl8b
Gm10654			Armc1
Gm10688			Armc10
Gm10717			Armc4
Gm10800			Armc6
Gm10801			Armc7
Gm10804			Armc8
Gm10814			Armc9
Gm10827			Armcx1
Gm10851			Armcx2
Gm10916			Armcx3
Gm10997			Armcx5
Gm11110			Armcx6
Gm11131			Armh1
Gm11209			Armh3
Gm1123			Armt1
Gm11281			Arnt
Gm11346			Arntl
Gm11365			Arpc1a
Gm11440			Arpc1b
Gm11455			Arpc2
Gm11532			Arpc3
Gm11542			Arpc4
Gm11609			Arpc5
Gm11646			Arpc5l
Gm11653			Arpp19
Gm11655			Arpp21
Gm11662			Arrb1
Gm11672			Arrb2
Gm11674			Arrdc1
Gm11707			Arrdc2
Gm11713			Arrdc3
Gm11714			Arsb
Gm11719			Arsg
Gm11737			Arsi
Gm11738			Arsk
Gm11739			Art1
Gm11766			Art2a-ps
Gm11767			Art3
Gm11769			Art4
Gm11802			Art5
Gm11960			Arv1
Gm11969			Arvcf
Gm11998			Arxes2
Gm12000			As3mt
Gm12036			Asah1
Gm12039			Asah2
Gm12057			Asap1
Gm12150			Asap2
Gm12167			Asb1
Gm12180			Asb13
Gm12185			Asb15
Gm12188			Asb16
Gm12195			Asb2
Gm12227			Asb3
Gm12250			Asb6
Gm12289			Asb7
Gm12338			Asb8
Gm12340			Ascc1
Gm12352			Ascc2
Gm12403			Ascc3
Gm12470			Ascl3
Gm12474			Asf1a
Gm12490			Asf1b
Gm12529			Ash1l
Gm12607			Ash2l
Gm12633			Asl
Gm12655			Asmt
Gm12735			Asna1
Gm12758			Asnsd1
Gm12764			Asph
Gm12766			Aspm
Gm12774			Asprv1
Gm12870			Aspscr1
Gm12891			Asrgl1
Gm12892			Ass1
Gm12924			Aste1
Gm12960			Astl
Gm12977			Asxl1
Gm12992			Asxl2
Gm13091			Atad1
Gm13262			Atad2
Gm13351			Atad2b
Gm13357			Atad3a
Gm13510			Atad5
Gm13546			Atat1
Gm13608			Atcay
Gm13666			Atcayos
Gm13684			Ate1
Gm13708			Atf1
Gm13777			Atf2
Gm13785			Atf4
Gm13803			Atf5
Gm13807			Atf6
Gm13842			Atf6b
Gm13854			Atf7
Gm14023			Atf7ip
Gm14029			Atg10
Gm14052			Atg101
Gm14085			Atg12
Gm14125			Atg14
Gm14137			Atg16l1
Gm14227			Atg16l2
Gm14230			Atg2a
Gm14252			Atg2b
Gm14286			Atg3
Gm14325			Atg4a
Gm14326			Atg4b
Gm14382			Atg4c
Gm14388			Atg4d
Gm14429			Atg5
Gm14718			Atg7
Gm15049			Atg9a
Gm15133			Atic
Gm15186			Atl1
Gm15197			Atl2
Gm15326			Atl3
Gm15417			Atm
Gm15440			Atn1
Gm15441			Atoh1
Gm15445			Atox1
Gm15470			Atp10a
Gm15503			Atp10d
Gm15527			Atp11a
Gm15567			Atp11b
Gm15573			Atp11c
Gm15597			Atp13a1
Gm15599			Atp13a3
Gm15601			Atp1a1
Gm15614			Atp1a3
Gm15634			Atp1b1
Gm15638			Atp1b3
Gm15708			Atp23
Gm15711			Atp2a2
Gm15712			Atp2a3
Gm15738			Atp2b1
Gm15746			Atp2c1
Gm15787			Atp5a1
Gm15821			Atp5b
Gm15832			Atp5c1
Gm15842			Atp5d
Gm15846			Atp5e
Gm15859			Atp5g1
Gm15872			Atp5g2
Gm15903			Atp5g3
Gm15938			Atp5h
Gm15965			Atp5j
Gm15983			Atp5j2
Gm16008			Atp5k
Gm16044			Atp5l
Gm16059			Atp5mpl
Gm16061			Atp5o
Gm16068			Atp5s
Gm16116			Atp6ap1
Gm16120			Atp6ap2
Gm16133			Atp6v0a1
Gm16135			Atp6v0a2
Gm16167			Atp6v0b
Gm16179			Atp6v0c
Gm16180			Atp6v0d1
Gm16199			Atp6v0d2
Gm16206			Atp6v0e
Gm16253			Atp6v1a
Gm16288			Atp6v1b2
Gm16301			Atp6v1c1
Gm16310			Atp6v1d
Gm16333			Atp6v1e1
Gm16364			Atp6v1f
Gm16365			Atp6v1g1
Gm16432			Atp6v1g2
Gm16523			Atp6v1g3
Gm16549			Atp6v1h
Gm16573			Atp7a
Gm16575			Atp8a1
Gm16638			Atp8a2
Gm16741			Atp8b2
Gm16861			Atp8b4
Gm16892			Atp9a
Gm17017			Atp9b
Gm17072			Atpaf1
Gm17130			Atpaf2
Gm17137			Atpif1
Gm17146			Atrip-trex1
Gm17169			Atrnl1
Gm17173			Atrx
Gm17191			Atxn1
Gm17195			Atxn10
Gm17200			Atxn1l
Gm17210			Atxn2
Gm17228			Atxn2l
Gm17235			Atxn3
Gm17334			Atxn7
Gm17354			Atxn7l1
Gm17455			Atxn7l3
Gm17477			Atxn7l3b
Gm17484			AU019990
Gm17491			AU022252
Gm17509			AU040320
Gm17546			AU041133
Gm17571			Auh
Gm17705			Aup1
Gm17823			Aurka
Gm17893			Aurkaip1
Gm17910			Aurkb
Gm17936			Auts2
Gm17976			AV026068
Gm18014			AV039307
Gm18284			AV051173
Gm18301			Aven
Gm18422			Avl9
Gm18553			Avpi1
Gm18622			AW011738
Gm18752			AW046200
Gm18791			AW146154
Gm18828			AW209491
Gm18881			AW549877
Gm18968			AW554918
Gm18982			Axdnd1
Gm19040			Axin1
Gm19056			Axin2
Gm19144			Axl
Gm19148			AY074887
Gm19195			AY512915
Gm19265			Azi2
Gm19269			Azin1
Gm19325			B020018J22Rik
Gm19327			B130034C11Rik
Gm19391			B230118H07Rik
Gm19409			B230208H11Rik
Gm19427			B230217C12Rik
Gm19557			B230217O12Rik
Gm19585			B230219D22Rik
Gm19605			B230303A05Rik
Gm1966			B230307C23Rik
Gm19667			B230354K17Rik
Gm19684			B2m
Gm19705			B330016D10Rik
Gm19951			B3galnt2
Gm20069			B3galt2
Gm20219			B3galt4
Gm20257			B3galt5
Gm20275			B3galt6
Gm20300			B3gat3
Gm20405			B3glct
Gm20407			B3gnt2
Gm20507			B3gnt5
Gm20511			B3gnt7
Gm20518			B3gntl1
Gm20522			B4galnt1
Gm20540			B4galnt2
Gm20546			B4galnt4
Gm20559			B4galt1
Gm20560			B4galt3
Gm20605			B4galt4
Gm20616			B4galt5
Gm20644			B4galt7
Gm20648			B4gat1
Gm20682			B930018H19Rik
Gm20696			B930059L03Rik
Gm20712			B930092H01Rik
Gm20717			B9d1
Gm20750			B9d2
Gm2093			Babam1
Gm20939			Babam2
Gm21738			Bace1
Gm21769			Bace2
Gm21781			Bach1
Gm21885			Bach2
Gm21909			Bach2os
Gm22060			Bad
Gm22107			Bag1
Gm22213			Bag5
Gm22334			Bag6
Gm22345			Bahcc1
Gm2237			Bahd1
Gm22430			Baiap2
Gm2245			Baiap2l2
Gm22639			Bak1
Gm22663			Bambi-ps1
Gm22814			Banf1
Gm23094			Bank1
Gm23368			Banp
Gm23402			Bap1
Gm23413			Bard1
Gm23504			Basp1
Gm23582			Batf
Gm23633			Batf3
Gm23722			Bax
Gm23887			Baz1a
Gm24091			Baz1b
Gm24106			Baz2a
Gm24371			Baz2b
Gm24406			BB014433
Gm24436			BB019430
Gm24468			BB031773
Gm24636			BB123696
Gm24918			Bbc3
Gm25395			Bbof1
Gm25821			Bbs10
Gm25930			Bbs12
Gm25973			Bbs2
Gm26215			Bbs4
Gm26244			Bbs5
Gm26353			Bbs9
Gm26490			Bbx
Gm26514			BC003965
Gm26520			BC004004
Gm26528			BC005537
Gm26541			BC005561
Gm26546			BC005624
Gm26551			BC017158
Gm26563			BC020402
Gm26575			BC025920
Gm26581			BC029722
Gm26586			BC031181
Gm26615			BC031361
Gm26640			BC035044
Gm26642			BC037032
Gm26647			BC037034
Gm26648			BC037704
Gm26670			BC039771
Gm26672			BC048403
Gm26685			BC048559
Gm26722			BC048562
Gm26724			BC048644
Gm26732			BC049352
Gm26734			BC049715
Gm26740			BC049762
Gm26742			BC051019
Gm26749			BC051537
Gm26767			BC051665
Gm26768			BC052040
Gm26771			BC055324
Gm26772			BC055402
Gm26773			BC065403
Gm26790			BC106179
Gm26798			BC107364
Gm26804			BC147527
Gm26809			Bcap29
Gm26811			Bcap31
Gm26823			Bcar3
Gm26830			Bcas1os2
Gm26835			Bcas2
Gm26836			Bcas3
Gm26838			Bcat1
Gm26839			Bcat2
Gm26853			Bcdin3d
Gm26860			Bckdha
Gm26884			Bckdhb
Gm26925			Bckdk
Gm26981			Bcl10
Gm26983			Bcl11b
Gm27006			Bcl2
Gm27162			Bcl2a1a
Gm27200			Bcl2a1b
Gm27201			Bcl2a1d
Gm27206			Bcl2l1
Gm27240			Bcl2l11
Gm27241			Bcl2l12
Gm2735			Bcl2l13
Gm27616			Bcl2l14
Gm27651			Bcl2l2
Gm27754			Bcl3
Gm27931			Bcl6
Gm2800			Bcl7a
Gm28053			Bcl7b
Gm28112			Bcl9
Gm28180			Bcl9l
Gm28192			Bclaf1
Gm28198			Bclaf3
Gm2822			Bcor
Gm28512			Bcr
Gm28529			Bcs1l
Gm28609			Bdh1
Gm28693			Bdp1
Gm28707			Becn1
Gm28791			Begain
Gm28809			Bend3
Gm28892			Bend4
Gm28913			Bend5
Gm28928			Bend6
Gm28935			Bet1
Gm29014			Bet1l
Gm29112			Bex6
Gm29114			Bfar
Gm29123			Bfsp2
Gm29151			Bglap
Gm29237			Bglap3
Gm29585			Bhlha15
Gm29642			Bhlhb9
Gm31513			Bhmt
Gm3200			Bicd2
Gm3235			Bicdl1
Gm32699			Bicral
Gm33195			Bid
Gm33280			Bin2
Gm33378			Bin3
Gm33994			Birc2
Gm34006			Birc3
Gm34121			Birc5
Gm34165			Birc6
Gm34885			Bivm
Gm35549			Blcap
Gm35585			Blk
Gm35732			Blm
Gm36262			Blmh
Gm36423			Blnk
Gm36520			Bloc1s1
Gm36527			Bloc1s2
Gm36638			Bloc1s3
Gm36756			Bloc1s4
Gm36816			Bloc1s5
Gm36855			Bloc1s6
Gm36931			Blvra
Gm36932			Blzf1
Gm36933			Bmf
Gm36955			Bmi1
Gm36995			Bmp2k
Gm37010			Bmp7
Gm37017			Bmper
Gm37033			Bmpr2
Gm37045			Bms1
Gm37052			Bmt2
Gm37053			Bmyc
Gm37069			Bnc1
Gm37072			Bnip1
Gm37080			Bnip2
Gm37084			Bnip3l
Gm37090			Boc
Gm37101			Bod1
Gm37106			Bod1l
Gm37115			Bok
Gm37121			Bola1
Gm37123			Bola2
Gm37127			Bola3
Gm37152			Boll
Gm37163			Bop1
Gm37169			Bora
Gm37176			Borcs5
Gm37183			Borcs6
Gm37186			Borcs7
Gm37198			Borcs8
Gm37238			Bpgm
Gm3724			Bphl
Gm37248			Bpi
Gm37249			Bpnt1
Gm37255			Bptf
Gm37262			Braf
Gm37266			Brap
Gm37274			Brat1
Gm37289			Brca1
Gm37299			Brca2
Gm37309			Brcc3
Gm37320			Brd1
Gm37321			Brd2
Gm37366			Brd3
Gm37370			Brd4
Gm37387			Brd7
Gm3739			Brd9
Gm37390			Brdt
Gm37409			Brf1
Gm37420			Brf2
Gm37423			Bri3bp
Gm37436			Brinp1
Gm37447			Brinp3
Gm37469			Brip1
Gm37470			Brip1os
Gm37474			Brix1
Gm37485			Brk1
Gm37488			Brms1
Gm37519			Brms1l
Gm37520			Brox
Gm37522			Brpf1
Gm37527			Brpf3
Gm37531			Brwd1
Gm37537			Brwd3
Gm37541			Bscl2
Gm37553			Bsdc1
Gm37558			Bsg
Gm37568			Bspry
Gm37569			Bst1
Gm37583			Bst2
Gm37589			Btaf1
Gm37593			Btbd1
Gm37598			Btbd10
Gm37607			Btbd11
Gm37621			Btbd19
Gm37637			Btbd2
Gm37639			Btbd6
Gm37640			Btbd7
Gm37642			Btbd8
Gm37645			Btbd9
Gm37653			Btd
Gm37655			Btf3
Gm37677			Btf3l4
Gm37706			Btg1
Gm37707			Btg2
Gm37710			Btg3
Gm37716			Btk
Gm37718			Btla
Gm37738			Btn1a1
Gm37745			Btnl10
Gm37756			Btnl2
Gm37760			Btrc
Gm37766			Bub1b
Gm37780			Bub3
Gm37790			Bud13
Gm37811			Bud23
Gm37859			Bysl
Gm37864			Bzw1
Gm37868			Bzw2
Gm37873			C030006K11Rik
Gm37876			C030013C21Rik
Gm37885			C030016D13Rik
Gm37886			C030018K13Rik
Gm37893			C030034I22Rik
Gm37900			C030034L19Rik
Gm37906			C030037D09Rik
Gm3791			C130021I20Rik
Gm37925			C130026L21Rik
Gm37931			C130036L24Rik
Gm37946			C130046K22Rik
Gm37949			C130060C02Rik
Gm37953			C1d
Gm37954			C1galt1
Gm37960			C1galt1c1
Gm37962			C1qbp
Gm37963			C1ql3
Gm37967			C1qtnf7
Gm37968			C230014O12Rik
Gm37975			C230024C17Rik
Gm37979			C230029F24Rik
Gm37983			C230035I16Rik
Gm37985			C230037L18Rik
Gm38014			C2cd2
Gm38021			C2cd2l
Gm38034			C2cd3
Gm38043			C2cd4a
Gm38056			C2cd5
Gm38062			C330007P06Rik
Gm38077			C330011F03Rik
Gm38089			C330013E15Rik
Gm38098			C330018D20Rik
Gm38099			C330026H20Rik
Gm38106			C430002N11Rik
Gm38118			C430049B03Rik
Gm38120			C530008M17Rik
Gm38125			C530044C16Rik
Gm38126			C630028M04Rik
Gm38134			C630043F03Rik
Gm38147			C730014E05Rik
Gm38155			C730036E19Rik
Gm38156			C87436
Gm38200			C8a
Gm38224			C8g
Gm38240			C920006O11Rik
Gm38241			C920009B18Rik
Gm38244			C9orf72
Gm38245			Caap1
Gm38253			Cab39
Gm38292			Cab39l
Gm38319			Cabcoco1
Gm38336			Cabin1
Gm38346			Cabyr
Gm38352			Cacfd1
Gm38355			Cacna1a
Gm38365			Cacna1b
Gm38368			Cacna1c
Gm38374			Cacna1d
Gm38375			Cacna1e
Gm38376			Cacna2d3
Gm38377			Cacnb2
Gm38380			Cacnb3
Gm38388			Cacnb4
Gm38394			Cacng2
Gm3854			Cactin
Gm38910			Cacul1
Gm39214			Cacybp
Gm39323			Cad
Gm40038			Cadm2
Gm4032			Cage1
Gm42141			Cahm
Gm4219			Calcoco1
Gm42372			Calcrl
Gm42425			Calhm2
Gm42432			Calhm5
Gm42449			Calhm6
Gm42507			Calm1
Gm42508			Calm2
Gm42515			Calm3
Gm42548			Calml4
Gm42549			Calr
Gm42559			Calr4
Gm42572			Calu
Gm42576			Camk1d
Gm42585			Camk1g
Gm42611			Camk2b
Gm42641			Camk2d
Gm42648			Camk2g
Gm42659			Camk4
Gm42671			Camkk1
Gm42672			Camkk2
Gm42682			Camkmt
Gm42683			Caml
Gm42685			Camsap1
Gm42696			Camsap2
Gm42702			Camta1
Gm42717			Camta2
Gm42721			Cand1
Gm42722			Cand2
Gm42726			Cant1
Gm42727			Canx
Gm42731			Cap1
Gm42742			Cap2
Gm42748			Capg
Gm42763			Capn1
Gm42820			Capn10
Gm42822			Capn11
Gm42829			Capn13
Gm42856			Capn15
Gm42867			Capn2
Gm42868			Capn3
Gm42869			Capn5
Gm42874			Capn7
Gm42876			Capn9
Gm42878			Capns1
Gm42890			Caprin1
Gm42899			Caprin2
Gm42900			Capsl
Gm42907			Capza1
Gm42908			Capza2
Gm42930			Capzb
Gm42939			Car2
Gm42963			Car3
Gm42967			Car5a
Gm42987			Car8
Gm42990			Car9
Gm42991			Card11
Gm42992			Card19
Gm42993			Card6
Gm43005			Card9
Gm43010			Carf
Gm43011			Carlr
Gm43019			Carm1
Gm43024			Carmil2
Gm43031			Carnmt1
Gm43039			Carns1
Gm43051			Cars
Gm43052			Cars2
Gm43062			Cartpt
Gm43063			Casc1
Gm43065			Casc3
Gm43071			Casc4
Gm43073			Casd1
Gm43127			Casp14
Gm43162			Casp2
Gm43164			Casp3
Gm43176			Casp6
Gm43178			Casp7
Gm43187			Casp8
Gm43188			Casp8ap2
Gm43197			Casp9
Gm43200			Cass4
Gm43221			Cast
Gm43237			Castor1
Gm43254			Castor2
Gm43256			Cat
Gm43260			Catsper2
Gm43274			Catspere2
Gm43275			Catsperg1
Gm43285			Cbarp
Gm43290			Cbfa2t2
Gm43292			Cbfa2t3
Gm43311			Cbfb
Gm43312			Cbl
Gm43313			Cblb
Gm43328			Cbll1
Gm43329			Cbln2
Gm43330			Cbr1
Gm43331			Cbr4
Gm43352			Cbwd1
Gm43360			Cbx1
Gm43366			Cbx2
Gm43411			Cbx3
Gm43417			Cbx4
Gm43422			Cbx5
Gm43423			Cbx6
Gm43430			Cbx7
Gm43435			Cbx8
Gm43445			Cby1
Gm43457			Cc2d1a
Gm43461			Cc2d1b
Gm43462			Ccar1
Gm43466			Ccar2
Gm43467			Ccdc103
Gm43480			Ccdc107
Gm43484			Ccdc114
Gm43513			Ccdc115
Gm43544			Ccdc116
Gm43547			Ccdc117
Gm43560			Ccdc12
Gm43571			Ccdc122
Gm43604			Ccdc124
Gm43625			Ccdc125
Gm43633			Ccdc126
Gm43658			Ccdc130
Gm43660			Ccdc134
Gm43668			Ccdc138
Gm43677			Ccdc14
Gm43679			Ccdc142
Gm43681			Ccdc146
Gm43682			Ccdc148
Gm43692			Ccdc15
Gm43703			Ccdc152
Gm43717			Ccdc153
Gm43718			Ccdc157
Gm43736			Ccdc162
Gm43753			Ccdc166
Gm43768			Ccdc167
Gm43785			Ccdc170
Gm43786			Ccdc171
Gm43788			Ccdc173
Gm43793			Ccdc174
Gm43844			Ccdc18
Gm43846			Ccdc181
Gm43848			Ccdc186
Gm43857			Ccdc189
Gm43868			Ccdc191
Gm43910			ccdc198
Gm43915			Ccdc22
Gm43920			Ccdc25
Gm43961			Ccdc28a
Gm43966			Ccdc28b
Gm43967			Ccdc3
Gm44027			Ccdc30
Gm44045			Ccdc32
Gm44084			Ccdc34
Gm44091			Ccdc38
Gm44093			Ccdc40
Gm44103			Ccdc42
Gm44130			Ccdc47
Gm44152			Ccdc54
Gm44153			Ccdc57
Gm44164			Ccdc58
Gm44178			Ccdc59
Gm44185			Ccdc6
Gm44187			Ccdc61
Gm4419			Ccdc62
Gm44190			Ccdc63
Gm44198			Ccdc66
Gm44199			Ccdc69
Gm44249			Ccdc71
Gm44265			Ccdc71l
Gm44270			Ccdc77
Gm44283			Ccdc8
Gm44291			Ccdc80
Gm44292			Ccdc82
Gm44321			Ccdc84
Gm44369			Ccdc85b
Gm44436			Ccdc85c
Gm44439			Ccdc86
Gm44440			Ccdc87
Gm44441			Ccdc88b
Gm44553			Ccdc88c
Gm44567			Ccdc9
Gm44624			Ccdc90b
Gm44625			Ccdc91
Gm44661			Ccdc92
Gm44667			Ccdc93
Gm44668			Ccdc97
Gm44686			Ccin
Gm44695			Cck
Gm44699			Ccl1
Gm44750			Ccl17
Gm44751			Ccl25
Gm44829			Ccl27a
Gm44834			Ccl3
Gm44835			Ccm2
Gm44843			Ccna2
Gm44901			Ccnb1
Gm44931			Ccnb2
Gm44937			Ccnb3
[truncated: 9,935 more rows]
