# Supplementary material for: CD4 expression in effector T cells depends on DNA demethylation over a developmentally established stimulus-responsive element
Source: Nat Commun. 2022 Mar 18;13:1477. doi: 10.1038/s41467-022-28914-4 (PMC8933563; doi:10.1038/s41467-022-28914-4)
Supplement: Supplementary file 7 — Supplementary Data 4 [file 41467_2022_28914_MOESM7_ESM.xlsx]

## Sheet: Sheet1
SUPPLEMENTARY DATA 4
Total Gene List	Genes with Novel Peaks
1810010H24Rik	2010016I18Rik
1810026B05Rik	2310015A10Rik
2010016I18Rik	4930417O13Rik
2310001H17Rik	A430093F15Rik
2310015A10Rik	Abcg1
4930417O13Rik	Ablim1
4930502E09Rik	Abtb2
9330175E14Rik	Ahdc1
A430093F15Rik	Akna
Abcg1	Arhgdib
Ablim1	Arhgef10
Abtb2	Asb2
Acp5	Atf7ip
Actb	Bach2
Adamtsl4	Bcl2
Adnp	Bcl2l1
Aes	Ccdc88c
Ager	Ccng2
Ahdc1	Ccr4
AI413582	Ccr7
AI467606	Ccr8
AI837181	Cd2
AI847159	Cd247
Akna	Cd274
Als2cl	Cd28
Amigo2	Cd4
Apol9b	Cd5
Arf3	Cd6
Arhgap30	Cd7
Arhgdib	Cd79a
Arhgef1	Cd82
Arhgef10	Cdk17
Arrb2	Cmtm6
Asb2	Cnn2
Atf7ip	Coro1a
Atn1	Cotl1
Atp1b1	Csk
Atxn7l3	Ctsw
B230217C12Rik	Cyba
B3galt4	Cytip
B4galnt1	Dgkz
Bach2	Dusp1
Bcat2	Dusp10
Bcl2	Dusp5
Bcl2l1	Dzip1
Bcl2l11	Elk3
Bcl3	Elk4
Btg1	Enc1
Ccdc88c	Etnk1
Ccm2	Ets1
Ccng2	Etv3
Ccr4	Extl3
Ccr7	Fam102a
Ccr8	Fam49b
Ccr9	Fmnl1
Cd101	Foxk1
Cd2	Foxo1
Cd247	Foxp1
Cd27	Fxyd5
Cd274	Fyn
Cd28	Gimap4
Cd37	Gimap8
Cd4	Gimap9
Cd5	Gm10804
Cd52	Gpr146
Cd6	Gpr18
Cd69	Gpr183
Cd7	Gpr65
Cd79a	Gramd1a
Cd82	Grap
Cd8a	Gtf2ird1
Cd8b1	Hivep2
Cdc42se1	Ifngr2
Cdk17	Igtp
Cdkn2d	Ikzf3
Cela1	Il21r
Cflar	Il6ra
Clk1	Irf4
Cmtm6	Irf9
Cnn2	Irgm2
Commd8	Itgb2
Coro1a	Itk
Cotl1	Itpkb
Csk	Kcnmb4
Csrnp1	Kcnn4
Ctsw	Kdm6b
Cyba	Klf13
Cytip	Laptm5
Ddit4	Lasp1
Dgkz	Lbh
Dusp1	Lcp2
Dusp10	Leprotl1
Dusp5	Map4k4
Dusp6	Midn
Dusp7	Mob3a
Dzip1	Mtss1
E030018B13Rik	Myh9
Ecm1	Mylip
Egr1	Nab2
Egr2	Nfkbia
Egr3	Nfkbiz
Elk3	Npc2
Elk4	Nr4a1
Enc1	Nsg2
Etnk1	Orai1
Ets1	Pecam1
Etv3	Pglyrp2
Extl3	Pip4k2a
Fam102a	Ppm1b
Fam105a	Ppp1r16b
Fam46c	Prex1
Fam49b	Prkcq
Flt3l	Ptms
Fmnl1	Ptpn6
Fmnl3	Rara
Foxk1	Rasal3
Foxo1	Rasgrp1
Foxo4	Rassf5
Foxp1	Rbm38
Fxyd5	Rcan3
Fyn	Rgs10
G0s2	Rgs3
Gadd45a	Rinl
Galnt10	Rnf145
Galnt6	S1pr1
Gimap3	Samhd1
Gimap4	Satb1
Gimap6	Sbk1
Gimap7	Scarb2
Gimap8	Sh2d2a
Gimap9	Sit1
Gm10804	Ski
Gm10814	Slamf1
Gm12250	Slfn1
Gm13546	Smad7
Gm15441	Spred2
Gm15708	Spsb1
Gm20605	St8sia1
Gm5547	Tgfbr2
Gm8615	Tmbim6
Gpr146	Tmem104
Gpr18	Tmie
Gpr183	Tnfrsf1a
Gpr65	Tnfrsf4
Gpsm3	Traf1
Gramd1a	Trib2
Gramd3	Trim56
Grap	Ubash3a
Grb7	Ubxn11
Grk6	Ugcg
Gtf2ird1	Vasp
Hcst	Zap70
Hivep2	Zbtb7b
Hvcn1	Zc3hav1
Id2
Ifi47
Ifitm3
Ifngr2
Igtp
Ikzf3
Ikzf4
Il21r
Il27ra
Il4ra
Il6ra
Il6st
Irf4
Irf9
Irgm2
Isg15
Itgb2
Itgb3
Itk
Itm2a
Itm2b
Itpkb
Jak1
Jund
Kcnk7
Kcnmb4
Kcnn4
Kdm6b
Kif21b
Klf13
Klf2
Krtcap3
Laptm5
Lasp1
Lbh
Lcp2
Ldb1
Ldlrap1
Lef1
Leprotl1
Lfng
Limd2
Lipa
Lmbr1l
Lrig1
Lta
Ltb
Ly6g5b
Lysmd1
Map3k1
Map4k2
Map4k4
Mapk11
Mboat4
Mdk
Mettl7b
Mgea5
Midn
Mllt6
Mob3a
Mtss1
Myh9
Mylip
Nab2
Nacad
Naif1
Neurl3
Nfkbia
Nfkbiz
Npc2
Nr4a1
Nsg2
Orai1
Osm
Otud1
Parp11
Pbx2
Pdgfb
Pecam1
Pglyrp2
Phlda1
Pip4k2a
Pitpnm1
Plekhg2
Plk3
Plxnd1
Pnrc1
Ppm1b
Ppp1r16b
Ppp1r3b
Prex1
Prkcq
Psenen
Ptgir
Ptms
Ptpn6
Pvr
Pygm
Rap1b
Rara
Rasal3
Rasgrp1
Rasgrp4
Rasl11b
Rassf5
Rbm38
Rcan3
Rgs10
Rgs14
Rgs3
Rhof
Rinl
Rln3
Rnf145
Rnf167
Rrad
Rtp4
S1pr1
Samhd1
Sap25
Satb1
Sbk1
Scarb2
Sec22c
Sept9
Sertad1
Sfn
Sh2d2a
Shisa5
Siah1a
Sipa1
Sit1
Ski
Skil
Sla
Slamf1
Slc50a1
Slc6a19
Slfn1
Slfn2
Smad7
Spns1
Spred2
Spsb1
St3gal2
St6gal1
St8sia1
Stk10
Stk17b
Stk4
Tap1
Tgfb1
Tgfbr2
Tgfbr3
Tmbim6
Tmc8
Tmem104
Tmem189
Tmie
Tnf
Tnfaip8l2
Tnfrsf1a
Tnfrsf25
Tnfrsf4
Tnk2
Tob1
Traf1
Trib1
Trib2
Trim56
Tubb4a
Twf2
Txnip
Ubac2
Ubash3a
Ubxn11
Ugcg
Usp12
Vamp1
Vasp
Vim
Vps37b
Wipf1
Xrra1
Xylt2
Ypel3
Zap70
Zbtb7b
Zc3h12a
Zc3hav1
Zdhhc18
Zfp281
Zfp36
Zfp36l1
Zfp513
Znrf1
