# Supplementary material for: CD4 expression in effector T cells depends on DNA demethylation over a developmentally established stimulus-responsive element
Source: Nat Commun. 2022 Mar 18;13:1477. doi: 10.1038/s41467-022-28914-4 (PMC8933563; doi:10.1038/s41467-022-28914-4)
Supplement: Supplementary file 9 — Source Data [file 41467_2022_28914_MOESM9_ESM.xlsx]

## Sheet: Figure-1
Figure 1b
	Cd4+/+			Cd4E4mfl/fl
72hrs	116552	115401	112967	108682	110261	108618
96hrs	78727	79400	80828	76896	73441	76879
Figure 1e
	Cd4+/+			Cd4E4mΔ/Δ				Cd4E4aΔ/Δ; E4mΔ/Δ
0	1.03	1		11.4	10			14.5	19.9
1	1.58	1.75		23.5	22	21.4		80.7	78.7	83.6
2	2.05	2.7		34.6	32.6	33.6		88.9	90	88.4
3	2.97	5.52		42.5	42.4	38.9		93.9	95.4	95.3
4	2.78	3.9		24.4	27.5	30.1		81.7	81.9	84.2
5	5.29	5.37		37.7	36.6	36.4		91.4	92.1	93.3
6	14.8	13.7		45.6	47.7	46.9		96.3	96.6	97.6
Figure 1f
Cd4+/+	Cd4E4mΔ/Δ	Cd4E4aΔ/Δ; E4mΔ/Δ
0.424567	0.125871	0.191618
0.323498	0.212344	0.049529
0.32123	0.101233	0.05197
0.319321	0.07893	0.034414
	0.098125
Figure 1i
	Cd4+/+					Cd4E4aΔ/Δ; E4mΔ/Δ
CFSE Hi	6984	6563	5937	6195		3523	3593	3744	3410
CFSE Lo	6006	6076	5275	4715		916	1121	1255	1090

## Sheet: Figure-2
Figure 2e
Cd4+/+	Cd4 E4mΔ/Δ	Cd4 E4aΔ/Δ ; E4mΔ/Δ
66.2	41	41.5
65.1	44.3	46.4
61.7	43.9	41.6
65.4	47.9	41.7
55	48.4	39.5
56.4		45.8
58.3		44.9
		46.5
		46.8
Figure 2f,g
Datasets used are publicly available and referred to in the methods section

## Sheet: Figure-3
Figures 2A, D and E
Datasets have been deposited with BioProject ID PRJNA765040
Figure 2b
	Ctrl			Tet1/3 cDKO
Promoter	11.966	9.9373	15.062	4.51	5.567	4.668
Exon1	14.762	22.688	17.91	12.07	15.604	17.302
E4m	9.278	10.08		7.2796	11.502
E4p	8.9	9.672	16.482	4.328	9.278	5.1439
E4a	4.36	5.672	1.63	4.7366	5	0.2958
S4	14.56	16.04		12.76	17.31
IgG	0.06			0.09
Note: Due to low DNA recovered, we were only able to run qPCRS for Promoter, Ex1 and E4a from all 4 animals. For the other regions, DNA recovered from 2 animals were used.
Figure 2c
	Ctrl		Tet1/3 cDKO
Promoter	7.11496	6.4168	3.736	7.2796
Exon1	5.954	7.536	7.433	7.856
E4m	10.58	11.744	13.305	12.674
E4p	7.802	12.24	25	24.148
E4a	18.43	17.08	25	27.36
S4	7.86	8.247	14.36	11.5
IgG	0.1		0.25

## Sheet: Figure-4
Figure 4C
	Cd4+/+				Cd4E4mΔ/Δ				Cd4E4mΔ/Δ;E4aΔ/Δ
MSCV ctrl	409000	393879	431000	431000	305967	288438	284794	296736	143017	143011	135255	127056
MSCV βcat	650000	670000	662000	631000	440000	466000	462000	484000	285190	313684	319403	279934
Figure 4D
	Ctrl				Tet1/3 cDKO
MSCV Ctrl	192149	274304	229765	224909	146057	115576	128185	107221
MSCV βcat	448000	419000	305495	362301	233619	251756		233618
Figure 4E
Datasets have been deposited with BioProject ID PRJNA765040
Figure 4F
	Cd4E4mΔ/Δ				Cd4E4mΔ/Δ;E4aΔ/Δ
shRenilla	1.00151	0.998491	1.11426		1.02893	1.02009	0.950979	1.00037	0.999626
shDnmt1	1.27727	1.29166	1.33805		1.19938	1.43946	1.31694	1.24045	1.21655
Figure 4G
	Cd4E4mΔ/Δ+ MSCV Ctrl			Cd4E4mΔ/Δ+MSCV βcat
Promoter	4.63	5.2555		21.6134	22.7891
Exon1	14.4686	15.1299		20.877	22.21

## Sheet: Figure-5
Figure 5A
Day	Cd4+/+													Cd4E4mΔ/Δ;E4aΔ/Δ
0	0	0	0	0	0	0	0	0	0	0	0	0	0	0	0	0	0	0	0	0	0	0
7
14	0	0.1	0.1	0.1	0.1	0.1	0	0.1	0.1	0.1	0.1	0.1	0.1	0	0.2	0.1	0.2	0	0	0	0.1	0.1
21	0.3	0.2	0.3	0.3	0.3	0.3	0.3	0.3	0.3	0.2	0.3	0.3	0.1	0.1	0.2	0.1	0.4	0.1	0.1	0	0.2	0.2
28	0.6	0.3	0.5	0.5	0.5	0.6	0.5	0.4	0.5	0.6	0.6	0.6	0.2	0.1	0.3	0.1	0.4	0.3	0.2	0.1	0.2	0.3
35
42	0.5	0.4	0.7	0.7	0.6	0.6	0.4	0.4	0.6	0.6	0.5	0.7	0.4	0.4	0.4	0.5	0.6	0.4	0.4	0.2	0.4	0.4
49	0.4	0.4	0.5	0.7	0.6	0.8	0.4	0.4	0.6	0.7	0.6	0.6	0.6	0.6	0.4	0.5	0.6	0.5	0.6	0.3	0.4	0.6
54	0.2	0.2	0.4	0.7	0.7	0.6	0.3	0.3	0.2	0.7	0.6	0.4	0.5	0.4	0.3	0.4	0.5	0.4	0.5	0.2	0.4	0.5
Figure 5B
Day	Cd4+/+											Cd4E4mΔ/Δ
0	0	0	0	0	0	0	0	0	0	0	0	0	0	0	0	0	0	0	0	0	0
14	0.1	0.05	0.05	0.05	0.15	0.25	0.15	0.15	0.1	0.1	0.35	0.15	0.1	0.1	0.25	0.3	0.1	0.1	0.25	0.2	0.2
21	0.35	0.15	0.2	0.05	0.3	0.35	0.75	0.6	0.55	0.7	0.8	0.4	0.6	0.35	0.5	0.7	0.3	0.25	0.25	0.25	0.3
28	0.4	0.25	0.35	0.25	0.4	0.45	0.75	0.55	0.55	0.75	0.8	0.7	0.65	0.5	0.65	0.6	0.5	0.4	0.35	0.4	0.45
35	0.7	0.45	0.4	0.55	0.7							1	0.7	0.5	0.6	0.55
Figure 5C
	Cd4+/+							Cd4E4aΔ/Δ
0	0	0	0	0	0	0		0	0	0	0	0	0	0	0	0
7	0.1	0.15	0.15	0.12	0.14	0.25		0.15	0.1	0.25	0.2	0.2	0.1	0.1	0.1	0.1
14	0.3	0.2	0.2	0.65	0.55	0.15		0.15	0	0.2	0.2	0.2	0.1	0.2	0.3	0.5
21	0.6	0.6	0.45	0.7	0.6	0.5		0.6	0.6	0.7	0.5	0.45	0.4	0.45	0.55	0.7
28	0.7	0.7	0.65	0.7	0.65	0.75		1.1	0.6	0.7	0.65	0.55	0.4	0.4	0.45	0.8
Figure 5D				Figure 5E			Figure 5F
Cd4+/+	Cd4E4mΔ/Δ;E4aΔ/Δ			Cd4+/+	Cd4E4mΔ/Δ;E4aΔ/Δ		Cd4+/+	Cd4E4mΔ/Δ;E4aΔ/Δ
1000000	800000			10000	10000		100	100000
80000	800000			100	10000		1000	100000
800000	800000			100	10000		100	100000
800000	666667			100	1000000		7000	700000
	1000000			100	10000		70000	400000
	800000				10000
Figure 5G
	Cd4+/+											Cd4E4mΔ/Δ;E4aΔ/Δ
CD44Lo	1.54048	1.10298	1.05871	0.731578	0.697213	0.869038	1.06855	1.28459	0.716831	0.930027		0.839299	0.476484	1.15255	0.446084	0.407093	0.502919	0.654411	0.595981	0.488528	0.4472	0.481687	0.549523
CD44hi	1.5722	1.07192	1.10893	0.84723	0.866395	1.05606	0.757304	0.903805	0.658116	0.736782		0.608657	0.405111	0.754048	0.356207	0.341668	0.416345	0.361408	0.334901	0.302123	0.272481	0.308394	0.32008
Figure 5I
	Cd4+/+										Cd4E4mΔ/Δ;E4aΔ/Δ
D9	5.03	3.77	3.3	2.97							5.45	5.1	6.78	6.13	6.48	6.94
D28	2.11	1.56	1.72	3.25	2.37	1.22	1.74	1.1	2.38		17.1	14.5	18.3	10.2	13.9	9.87	12.3	9.65	11	9.4	10.1	11.8

## Sheet: Figure-6
Figure 6A					Figure 6B					Figure 6C				Figure 6D
Uninfected	Cd4+/+	Cd4E4mΔ/Δ;E4aΔ/Δ			Uninfected	Cd4+/+	Cd4E4mΔ/Δ;E4aΔ/Δ			Cd4+/+	Cd4E4mΔ/Δ;E4aΔ/Δ			Cd4+/+	Cd4E4mΔ/Δ;E4aΔ/Δ
8.13	17.3	15.5			7.47	11.7	8.8			12179	10376			169	157
8.53	13.8	10.2			6.1	11.2	6.46			10576	9699			185	151
8.58	11.2	9.19			7.56	12.4	8.32			11668	10780			175	162
8.85	11	10.9			6.03	10.9	12.2			12358	10308			194	173
8	12.3	10.1			6	8.47	10.9			11392	9561			191	171
	12.1	11.2				10.6	10.8			11624	9861			211	146
	14.8	14.1				9.9	7.3			11943	9019			172	164
	10	12.4				8.46	9.76			11612	10908				148
	10.8	16.2				14.2	8.7			11836	9914				109
	12.4	14.6				15.4	13.6			12481	10252				94.7
		12.6					13.8			11835	10319
		11					6.89				9970
Figure 6F				Figure 6G
Cd4+/+	Cd4E4mΔ/Δ;E4aΔ/Δ			Cd4+/+	Cd4E4mΔ/Δ;E4aΔ/Δ
28.8	9.13			2.7594	0.91287
20.5	10			3.44137	1.4877
34.1	9.4			0.94176	0.3528
41.1	14.8			1.57842	0.84501
19.1	12.8			1.98	0.55485
15.5	1.75			2.5122	1.00886
17.5	5.17
	14
	15.1
	8.86
Figure 6I
	Cd4+/+										Cd4E4mΔ/Δ;E4aΔ/Δ
CLIP Tet+ (control)	0.84	0.76	0.86	0.94	0.76
GP 66-77 Tet+	15	17	9.96	9.85	14.1	14.3	13.6	14.6	14.1	14.3	14.2	12.7	16.8	16.1	10.7	10.6	14	14.2
Figure 6K
CD4+	CD4-
14.2	8.63
12.7	7.94
16.8	9.71
16.1	9.71
10.7	9.74
10.6	9.77
14	10.5
14.2	9.59

## Sheet: Figure-7
Figure 7D
	Tet1fl/fl; Tet2fl/+; Tet3fl/fl			RorcCreTg Tet1fl/fl; Tet2fl/+; Tet3fl/fl
Cd4	29.8261	27.9599	32.8733	12.7188	10.9521	9.45992
Zbtb7b	2.13794	1.74774	2.14235	0.626635	0.385953	0.418932
Cd5	13.9827	15.6724	18.7459	6.0802	5.10101	5.46759
Cd6	8.15366	8.48382	10.5674	3.72363	2.94079	3.67882
Figure 7E, F, G
Datasets used are publicly available and referred to in the methods section

## Sheet: Sup Figure-1
Sup Figure-1A
Uncropped Agarose Gel
Sup Figure-1C
Cd4+/+	Cd4E4aΔ/Δ
8206	6708
7723	6592
7706	6664
Sup Figure-1D
	Cd4+/+			Cd4E4mΔ/Δ			Cd4E4mΔ/Δ;E4aΔ/Δ
16hrs	1.00882	1.02619	0.964989	0.560078	0.575764	0.598412	0.495797	0.50364	0.510235
48hrs	0.993701	0.993184	1.01311	0.652157	0.688525	0.654487	0.39849	0.405738	0.409103
Sup Figure-1E
Cd4+/+	Cd4E4mΔ/Δ	Cd4E4aΔ/Δ; E4mΔ/Δ
2.20588	0.442673	0.341995
1	0.388235	0.377128
1.07533	0.359952	0.151237
1.01768	0.341646	0.191671
		0.115616
Sup Figure-1F
Cd4+/+	Cd4E4mΔ/Δ	Cd4E4aΔ/Δ; E4mΔ/Δ
1	0.282005	0.179241
0.774338	0.225401	0.213873
1.07116	0.194359	0.0749479
0.997404	0.175072	0.097553
		0.0520105
Sup Figure-1H
	Cd4+/+		Cd4E4mΔ/Δ		Cd4E4aΔ/Δ; E4mΔ/Δ
0.25	7039	7004	4625	4818	2600	2539
0.125	7159	7082	4639	4667	2516	2513
0.0625	7077	7129	4686	4547	2531	2796
0.03125	6964	6819	4450	4580	2455	2602
0.015	6801	6957	4528	4420	2520	2607

## Sheet: Sup Figure-2
Sup Figure-2C
	Cd4+/+								Cd4E4mΔ/Δ					Cd4E4aΔ/Δ		Cd4E4aΔ/Δ; E4mΔ/Δ
DP (CD24hiTCRblo)	16457	15454	15609	16836	18164	16223	16200	15723	18614	18472	19158	14396	15136	18291	16855	17392	16054	17141	16256	15960	17392	16054	17141	16256	15960
CD24hiTCRbhi	18373	17355	17822	18604	19990	18049	17572	17280	10714	10357	10889	10348	10147	20331	18403	10357	10343	10296	9922	10156	10357	10343	10296	9922	10156
CD24lo TCRbhi	18538	16675	18353	17454	18995	19505	16887	17027	13204	12566	13612	10772	10612	17939	14531	12095	12292	11880	9779	10431	12095	12292	11880	9779	10431
Sup Figure-2D
Cd4+/+	Cd4E4mΔ/Δ	Cd4E4aΔ/Δ	Cd4E4aΔ/Δ; E4mΔ/Δ
3115	2172	3327	1916
3178	2208	3212	1904
3176	2077		1901
2955	2200		1942
3046	2171		2095
3160			2092
3112			2070
			1980
			1963

## Sheet: Sup Figure-3
Sup Figure 3A, 3B
Datasets have been deposited with BioProject ID PRJNA765040
Sup Figure 3C
	Ctrl		Tet1/3 cDKO
Promoter	0.144	0.133	0.322	0.185
Exon1	0.4876	0.461	0.4	0.2455
E4p	0.2595	0.1597	0.2705	0.1429
E4a	0.3	0.215	0.526	0.584
Sup Figure 3D
	Ctrl					Tet1/3 cDKO
Promoter	7.536	8.597	8.133	13.584	11.2839	0.6896	4.48	2.486	1.448	6.80257
Exon1	16.49	23.65	16.38	29.94	22.7461	2.72	18.43	14.26	4.21	18.6673
E4p	3.69	3.901				1.3	4.67
E4a	0.508	0.776				0.4456	0.383
IgG	0.049	0.00728038				0.0180496	0.01
Note: Due to low DNA recovered, we were only able to run qPCRS for Promoter and Ex1 from all 5 animals. For the other regions, DNA recovered from 2 animals were used.
Sup Figure 3E
	Ctrl				Tet1/3 cDKO				Cd4E4mΔ/Δ ; E4aΔ/Δ
DMSO	9187	10406	9576	10885	7073	7080	7522	6672	2839	2795	2833	2824
5uM A-485	7697	7853	7899	7200	5475	4678	4571	5470	2874	2990	2928	2885
10uM A-485	5597	5437	5345	5780	4198	3552	4518		3227	3086	3366

[truncated: 4 more sheets: Sup Figure-4, Sup Figure-5, Sup Figure-6, Sup Figure-7]
